# Supplementary material for: Evaluation of medicine retail outlets for sale of typhoid fever vaccine among adults in two urban and rural settings in western Kenya: a proof-of-concept study
Source: BMC Health Serv Res. 2016 Sep 29;16:527. doi: 10.1186/s12913-016-1788-5 (PMC5043612; doi:10.1186/s12913-016-1788-5)
Supplement: Additional file 1: — Outlet keeper baseline data on the types of medicines purchased, customer characteristics and overall volume of sales. (XLSX 114 kb) [file 12913_2016_1788_MOESM1_ESM.xlsx]

## Sheet: Baseline data
Outlet_Location	Outlet_code	Date	Data_time_point	Serial_ID	Age Group Confirmed	Drug_Bought	Drug_category	Cost (Ksh)	Bought_By
Nyahera	6	19/09/2012	B1	605	Adult	Caf		90	Self
Makunga	4	40917	B3	316	Child	Quinine	antimalarial	30	Mother
Makunga	4	40917	B3	399	Child	Quinine	antimalarial	30	Mother
Malemba	3	40918	B3	830	Child	Quims Syrum	antimalarial	90	Mother
Makunga	4	40917	B3	307	Youth	Quinine Hyplus	antimalarial	70	Self
Maraba	2	40977	B1	412	Youth	Quinine Tabs	antimalarial	49	Self
Nyahera	6	20/09/2012	B2	2576	Youth	quinine	antimalarial	30	mother
Nyahera	6	20/09/2012	B2	2577	Adult	quinine	antimalarial	40	Father
Nyahera	6	19/09/2012	B1	837	Adult	quinine	antimalarial	50	Mother
Nyahera	6	21/09/2012	B3	2578	Adult	quinine	antimalarial	20	Self
Makunga	4	31/8/12	B2	97	Adult	Quinine Hyplus	antimalarial	60	Mother
Makunga	4	40917	B3	304	Adult	Quinine	antimalarial	90	Mother
Makunga	4	30/8/2012	B1	51	Adult	Quinine Hyplus	antimalarial	140	Dad
Makunga	4	31/8/12	B2	274	Adult	Quinine Hyplus	antimalarial	90	Dad
Malemba	3	40918	B3	772		Quim Syp	antimalarial	90
Maraba	2	2012-02-09		674	Child	Tumbocid	antacid	5	Self
Makunga	4	31/8/12	B2	109	Youth	Antacid	antacid	20	Self
Maraba	2	30/8/12	B1	666	Youth	Tumbocid	antacid	5	Self
Malemba	3	40918	B3	873	Youth	Antefan	antacid	80	Dad
Maraba	2	40977	B1	1479	Youth	Eno	antacid	15	Dad
Maraba	2	40917	B3	1496	Youth	Eno	antacid	15	Self
Makunga	4	31/8/12	B2	98	Adult	Eno	antacid	20	Self
Makunga	4	40917	B3	285	Adult	Eno	antacid	20	Self
Malemba	3	40918	B3	685	Adult	Antacid	antacid	100	Dad
Malemba	3	40918	B3	650		Eno	antacid	15
Malemba	3	40918	B3	656		Tumbocid	antacid	20
Malemba	3		B2	1464		Eno	antacid	15
Nyalenda	9	40949	B2	1125	Child	ceftrixion	antiallergen	100	mother
Obunga	7	21/09/2012	B2	1136	Child	celafilacin	antiallergen	20	self
Nyalenda	9	40918	B1	1269	Child	celestamine	antiallergen	100	father
Nyalenda	9	40918	B1	1923	Child	celinizine	antiallergen	40	father
Nyalenda	9	40949	B2	1253	Child	trihistimine	antiallergen	130	self
Nyalenda	9	40918	B1	1259	Child	celestamine	antiallergen	250	selsf
Maraba	2	40977	B1	1899	Youth	Celestraminne	antiallergen	20	Self
Malemba	3	31/09/12	B2	1846	Youth	Celestamine	antiallergen	150	Dad
Obunga	7	21/09/2012	B2	1146	Youth	celafilacin	antiallergen	40	self
Manyatta	8	40918	B1	1206	Youth	celestamine	antiallergen	60	self
Nyahera	6	21/09/2012	B3	1210	Youth	tricohist	antiallergen	10	Self
Nyalenda	9	40978	B3	1287	Youth	celestamine	antiallergen	50	futher
Nyalenda	9	40978	B3	1293	Youth	celestamine	antiallergen	20	self
Manyatta	8	40918	B1	1198	Youth	celestamine	antiallergen	10	self
Manyatta	8	40918	B1	1215	Youth	celestamine	antiallergen	20	self
Manyatta	8	40918	B1	1247	Youth	celestamine	antiallergen	160	self
Nyahera	6	20/09/2012	B2	1935	Adult	Cellestamine	antiallergen	40	mother
Manyatta	8	40918	B1	1235	Adult	celestamine	antiallergen	20	self
Nyalenda	9	40949	B2	1264	Adult	trihistimine	antiallergen	50	self
Nyalenda	9	40949	B2	1278	Adult	celestamine	antiallergen	170	self
Nyahera	6	19/09/2012	B1	1165	Adult	Celestamine	antiallergen	40	Self
Nyahera	6	21/09/2012	B3	1176	Adult	celestamine	antiallergen	18	Self
Manyatta	8	2/10/2012	B2	1230	Adult	trihistamine	antiallergen	60	mother
Manyatta	8	40918	B1	1186	Adult	celestamine	antiallergen	50	self
Manyatta	8	40918	B1	1224	Adult	celestamine	antiallergen	39	self
Lurambi	1	30/08/12	B1	1102	Adult	Cecestramin & Actal Tabs	antiallergen	30	Self
Lurambi	1	30/08/12	B1	1112	Adult	Cecestramin Tabs	antiallergen	40	Self
Maraba	2	40917	B3	1242	Adult	Trihistamine Syrup	antiallergen	60	Dad
Lurambi	1	40917	B3	1875	Adult	Celestamine Tabs	antiallergen	40	Self
Maraba	2	30/8/12	B1	1911	Adult	Celestraminne	antiallergen	60	Dad
Nyahera	6	21/09/2012	B3	342	Adult	Drug bouhgt	antibiotic	Cost	Bought by Self,Mother,Father
Nyahera	6	20/09/2012	B2	1364	Child	Diclofenax	antibiotic	20	Self
Manyatta	8	2/10/2012	B2	532	Child	septrine	antibiotic	350	mother
Obunga	7	22/09/2012	B3	838	Child	seprtin	antibiotic	100	mother
Manyatta	8	2/10/2012	B2	877	Child	predinisoline	antibiotic	10	futher
Nyahera	6	22/09/2012	B4	923	Child	amoxil	antibiotic	20	mother
Nyahera	6	22/09/2012	B4	938	Child	amoxil	antibiotic	90	mother
Nyalenda	9	40949	B2	968	Child	tetraxin	antibiotic	40	self
Manyatta	8	40918	B1	1015	Child	amoxil	antibiotic	20	self
Manyatta	8	40918	B1	1022	Child	amoxil	antibiotic	90	futher
Manyatta	8	40918	B1	1039	Child	amoxil	antibiotic	20	mother
Manyatta	8	40918	B1	1101	Child	amoxil	antibiotic	70	father
Manyatta	8	2/10/2012	B2	1245	Child	amoxil	antibiotic	10	mother
Manyatta	8	40978	B3	1404	Child	diclofenec	antibiotic	20	mother
Manyatta	8	40978	B3	1427	Child	amoxil	antibiotic	69	futher
Manyatta	8	40978	B3	1442	Child	amoxil	antibiotic	89	futher
Nyahera	6	19/09/2012	B1	1565	Child	Diclofenac	antibiotic	30	Mother
Nyalenda	9	40918	B1	1566	Child	docicline	antibiotic	150	mother
Nyalenda	9	40978	B3	1689	Child	amoxil	antibiotic	50	self
Manyatta	8	40918	B1	1731	Child	diclofenac	antibiotic	30	mother
Nyalenda	9	40949	B2	2564	Child	uprofloxecin	antibiotic	220	self
Nyahera	6	19/09/2012	B1	2567	Child	Venatone	antibiotic	10	Mother
Nyahera	6	20/09/2012	B2	1013	Child	Predinisolone	antibiotic	10	Self
Nyalenda	9	40949	B2	244	Child	genter	antibiotic	60	self
Obunga	7	20/09/2012	B1	511	Child	septrine	antibiotic	100	mother
Obunga	7	21/09/2012	B2	732	Child	amoxi	antibiotic	90	mother
Manyatta	8	40978	B3	817	Child	seprine	antibiotic	30	mother
Nyalenda	9	40918	B1	822	Child	nafloxacin	antibiotic	200	father
Manyatta	8	40978	B3	823	Child	seprine	antibiotic	90	mother
Nyahera	6	22/09/2012	B4	841	Child	amoxil	antibiotic	69	mother
Nyahera	6	22/09/2012	B4	847	Child	amoxil	antibiotic	60	mother
Nyahera	6	22/09/2012	B4	855	Child	amoxil	antibiotic	50	mother
Nyahera	6	22/09/2012	B4	889	Child	amoxil	antibiotic	20	mother
Nyahera	6	22/09/2012	B4	897	Child	amoxil	antibiotic	30	mother
Nyahera	6	22/09/2012	B4	917	Child	amoxil	antibiotic	6	mother
Nyahera	6	22/09/2012	B4	947	Child	amoxil	antibiotic	60	mother
Obunga	7	20/09/2012	B1	956	Child	amoxil	antibiotic	70	mother
Obunga	7	20/09/2012	B1	970	Child	amoxil	antibiotic	40	father
Manyatta	8	2/10/2012	B2	1194	Child	amoxil	antibiotic	20	mother
Manyatta	8	40978	B3	1361	Child	amoxil	antibiotic	10	mother
Obunga	7	22/09/2012	B3	1513	Child	dilofenac	antibiotic	50	mother
Nyalenda	9	40918	B1	1732	Child	erithromiyin	antibiotic	70	selsf
Nyalenda	9	40978	B3	1670	Child	amoxil	antibiotic	120	self
Manyatta	8	40918	B1	1046	Child	amoxil	antibiotic	40	mother
Manyatta	8	40918	B1	1053	Child	amoxil	antibiotic	80	futher
Bushiri	5	07/09/2012	B3	207	Child	Amoxil / Paracet / Priton	antibiotic	110	Mother
Bushiri	5	07/09/2012	B3	209	Child	Amoxil / Piriton	antibiotic	100	Mother
Lurambi	1	30/08/12	B1	252	Child	Ampidox Susp	antibiotic	50	Mother
Bushiri	5	05/09/2012	B1	404	Child	Syr Amoxil	antibiotic	50	Mother
Maraba	2	40977	B1	414	Child	Septrine	antibiotic	10	Self
Lurambi	1	30/08/12	B1	427	Child	Gentamicin Eye Chops	antibiotic	40	Mother
Maraba	2	40977	B1	429	Child	Septrine	antibiotic	10	Self
Maraba	2	31/08/12	B2	455	Child	Septrine	antibiotic	10	Self
Malemba	3	40918	B3	629	Child	Ampidox	antibiotic	100	Mother
Lurambi	1	31/08/12	B2	648	Child	Septum Syrup	antibiotic	40	Mother
Bushiri	5	07/09/2012	B3	748	Child	Amoxil	antibiotic	70	Mother
Bushiri	5	07/09/2012	B3	755	Child	Amoxil	antibiotic	50	Mother
Bushiri	5	06/09/2012	B2	886	Child	Sept/cet/priton (syrups)	antibiotic	100	Mother
Malemba	3	30/09/12	B1	985	Child	Ampidox	antibiotic	60	Mother
Bushiri	5	07/09/2012	B3	1342	Child	Ampiclox	antibiotic	100	Mother
Malemba	3	31/09/12	B2	1423	Child	Septrin	antibiotic	60	Mother
Maraba	2	30/8/12	B1	31	Child	Diclofenac Tabs	antibiotic	30	Dad
Maraba	2	31/08/12	B2	199	Child	Strepsils	antibiotic	20	Self
Maraba	2	40977	B1	435	Child	Septrine	antibiotic	30	Dad
Bushiri	5	07/09/2012	B3	741	Child	Amoxil	antibiotic	50	Father
Malemba	3	30/09/12	B1	913	Child	Septria	antibiotic	30	Dad
Maraba	2	31/08/12	B2	1824	Child	Prednisolone	antibiotic	20	Self
Maraba	2	40948	B4	1854	Child	Prednisolone	antibiotic	10	Self
Makunga	4	30/8/2012	B1	21	Youth	Amoxil cap 1 dose	antibiotic	90	Self
Makunga	4	30/8/2012	B1	28	Youth	Diclofenac Inje	antibiotic	60	Mother
Makunga	4	31/8/12	B2	191	Youth	Phenobarb	antibiotic	20	Mother
Makunga	4	40917	B3	317	Youth	Amoxil Plus	antibiotic	110	Mother
Makunga	4	40917	B3	365	Youth	Diclo Hyplus	antibiotic	40	Mother
Bushiri	5	07/09/2012	B3	400	Youth	Septrin/paracet	antibiotic	30	Self
Bushiri	5	06/09/2012	B2	406	Youth	Septrin/paracet/predrislone	antibiotic	70	Self
Maraba	2	40977	B1	418	Youth	Septrine	antibiotic	10	Self
Maraba	2	30/8/12	B1	448	Youth	Septrine	antibiotic	10	Self
Maraba	2	40917	B3	461	Youth	Septrine	antibiotic	10	Self
Maraba	2	40948	B4	469	Youth	Septrine	antibiotic	10	Self
Maraba	2	40948	B4	477	Youth	Septrine	antibiotic	10	Self
Bushiri	5	06/09/2012	B2	528	Youth	Tabs diclofenac	antibiotic	30	Self
Malemba	3	40918	B3	684	Youth	Ventolin	antibiotic	50	Mother
Malemba	3	30/09/12	B1	962	Youth	Tetramyan	antibiotic	80	Mother
Malemba	3	30/09/12	B1	1191	Youth	Norfloxacin	antibiotic	140	Self
Maraba	2	40977	B1	1311	Youth	Amoxyl 250mg	antibiotic	10	Self
Maraba	2	30/8/12	B1	1320	Youth	Amoxyl 250mg	antibiotic	35	Self
Maraba	2	40917	B3	1321	Youth	Ampidox	antibiotic	100	Mother
Malemba	3	31/09/12	B2	1482	Youth	Norfloxacin	antibiotic	140	Self
Bushiri	5	07/09/2012	B3	1855	Youth	Septrin	antibiotic	20	Self
Makunga	4	30/8/2012	B1	42	Youth	Phenobarb	antibiotic	15	Dad
Makunga	4	31/8/12	B2	123	Youth	Diclo Inje	antibiotic	30	Dad
Bushiri	5	06/09/2012	B2	140	Youth	Diclofanac/septrin	antibiotic	50	Self
Lurambi	1	31/08/12	B2	205	Youth	Amoxil &brufen	antibiotic	100	Self
Makunga	4	31/8/12	B2	219	Youth	Diclofenac Hyplus	antibiotic	80	Self
Lurambi	1	30/08/12	B1	479	Youth	Ventrolin,Amoxil Tabs	antibiotic	50	Self
Maraba	2	2012-02-09		484	Youth	Septrine	antibiotic	30	Self
Maraba	2	40977	B1	486	Youth	Vicks Kingo	antibiotic	20	Self
Lurambi	1	40917	B3	982	Youth	Throat Cozenyes	antibiotic	20	Self
Malemba	3	30/09/12	B1	1159	Youth	Septrin	antibiotic	20	Self
Maraba	2	2012-02-09		1297	Youth	Amoxyl	antibiotic	40	Self
Lurambi	1	40917	B3	1483	Youth	P .T Confumation	antibiotic	150	Dad
Lurambi	1	30/08/12	B1	1500	Youth	P T	antibiotic	200	Self
Maraba	2	31/08/12	B2	1889	Youth	Diclofenac	antibiotic	30	Self
Maraba	2	30/8/12	B1	2569	Youth	Ventalin Tabs	antibiotic	10	Self
Nyahera	6	20/09/2012	B2	496	Youth	Septrine	antibiotic	10	Father
Nyahera	6	20/09/2012	B2	1073	Youth	Dclofenax	antibiotic	20	Self
Nyahera	6	21/09/2012	B3	354	Youth	ducolax	antibiotic	60	Self
Nyahera	6	19/09/2012	B1	366	Youth	Amoxily	antibiotic	30	Self
Nyalenda	9	40949	B2	560	Youth	septrine	antibiotic	70	mother
Nyalenda	9	40949	B2	703	Youth	aminopholine	antibiotic	110	self
Manyatta	8	40978	B3	761	Youth	seprine	antibiotic	80	self
Nyahera	6	22/09/2012	B4	932	Youth	amoxil	antibiotic	10	self
Obunga	7	20/09/2012	B1	965	Youth	amoxil	antibiotic	10	self
Obunga	7	20/09/2012	B1	976	Youth	amoxil	antibiotic	30	self
Manyatta	8	40918	B1	1070	Youth	amoxil	antibiotic	50	self
Obunga	7	20/09/2012	B1	1089	Youth	declofenac	antibiotic	50	self
Nyalenda	9	40978	B3	1113	Youth	declofenac	antibiotic	50	self
Manyatta	8	2/10/2012	B2	1204	Youth	amoxil	antibiotic	50	self
Manyatta	8	2/10/2012	B2	1267	Youth	amoxil	antibiotic	40	self
Nyalenda	9	40918	B1	1560	Youth	amoxil	antibiotic	50	selsf
Manyatta	8	40918	B1	1711	Youth	diclofenac	antibiotic	80	self
Manyatta	8	2/10/2012	B2	1792	Youth	diclofenac	antibiotic	10	self
Nyahera	6	21/09/2012	B3	1798	Youth	predisome	antibiotic	40	Self
Obunga	7	21/09/2012	B2	1802	Youth	amplox	antibiotic	85	self
Manyatta	8	2/10/2012	B2	1806	Youth	diclofenac	antibiotic	100	self
Nyalenda	9	40918	B1	250	Youth	gentermiyercin	antibiotic	100	selsf
Nyalenda	9	40949	B2	502	Youth	pen fer	antibiotic	50	mother
Obunga	7	21/09/2012	B2	519	Youth	septrine	antibiotic	8	self
Manyatta	8	2/10/2012	B2	526	Youth	septrine	antibiotic	40	mother
Manyatta	8	40978	B3	784	Youth	seprine	antibiotic	40	self
Manyatta	8	40978	B3	793	Youth	seprine	antibiotic	20	self
Obunga	7	22/09/2012	B3	852	Youth	seprtin	antibiotic	10	self
Nyahera	6	22/09/2012	B4	864	Youth	amoxil	antibiotic	30	self
Nyahera	6	22/09/2012	B4	872	Youth	amoxil	antibiotic	100	self
Obunga	7	20/09/2012	B1	984	Youth	amoxil	antibiotic	20	self
Manyatta	8	2/10/2012	B2	1173	Youth	amoxil	antibiotic	50	mother
Manyatta	8	2/10/2012	B2	1212	Youth	amoxil	antibiotic	70	self
Manyatta	8	2/10/2012	B2	1222	Youth	amoxil	antibiotic	50	self
Manyatta	8	2/10/2012	B2	1256	Youth	amoxil	antibiotic	20	self
Manyatta	8	40978	B3	1296	Youth	amoxil	antibiotic	60	self
Manyatta	8	40978	B3	1375	Youth	amoxil	antibiotic	80	self
Manyatta	8	40978	B3	1417	Youth	diclofenec	antibiotic	90	self
Manyatta	8	40978	B3	1478	Youth	diclofenec	antibiotic	70	self
Nyalenda	9	40918	B1	1507	Youth	amoxil	antibiotic	50	father
Nyalenda	9	40918	B1	1523	Youth	amoxil	antibiotic	20	selsf
Nyalenda	9	40949	B2	1633	Youth	amoxil	antibiotic	20	self
Nyalenda	9	40949	B2	1788	Youth	ampliclox	antibiotic	100	mother
Manyatta	8	2/10/2012	B2	1819	Youth	diclofenac	antibiotic	10	self
Nyalenda	9	40949	B2	1877	Youth	diclofenac	antibiotic	150	self
Nyalenda	9	40978	B3	571	Youth	septrine	antibiotic	40	self
Manyatta	8	40918	B1	1009	Youth	amoxil	antibiotic	10	self
Manyatta	8	40918	B1	1674	Youth	diclofenac	antibiotic	60	self
Nyahera	6	20/09/2012	B2	254	Adult	Gentermycyne	antibiotic	10	Father
Nyahera	6	20/09/2012	B2	257	Adult	Gentermycyne	antibiotic	10	Self
Nyahera	6	20/09/2012	B2	349	Adult	Ducolax	antibiotic	60	mother
Nyahera	6	20/09/2012	B2	489	Adult	Septrine	antibiotic	10	Self
Nyahera	6	20/09/2012	B2	1379	Adult	Diclofenax	antibiotic	40	Father
Nyahera	6	20/09/2012	B2	1725	Adult	Ambiliciline	antibiotic	30	Self
Nyahera	6	19/09/2012	B1	27	Adult	Amoxil cups	antibiotic	12	Mother
Manyatta	8	2/10/2012	B2	72	Adult	paludrine	antibiotic	60	self
Nyahera	6	21/09/2012	B3	202	Adult	strepsils	antibiotic	100	Self
Nyalenda	9	40949	B2	239	Adult	genter	antibiotic	110	mother
Nyahera	6	19/09/2012	B1	293	Adult	Tertra eye ointment	antibiotic	30	Self
Nyalenda	9	40918	B1	305	Adult	tetracycline	antibiotic	20	selsf
Nyalenda	9	40949	B2	359	Adult	ducolux	antibiotic	90	self
Nyahera	6	19/09/2012	B1	362	Adult	Amoxile	antibiotic	60	father
Nyahera	6	21/09/2012	B3	432	Adult	gentamine	antibiotic	40	Self
Nyahera	6	21/09/2012	B3	445	Adult	gentamine	antibiotic	10	Self
Manyatta	8	40918	B1	499	Adult	vicks kingo	antibiotic	60	self
Obunga	7	20/09/2012	B1	503	Adult	septrine	antibiotic	30	father
Manyatta	8	2/10/2012	B2	546	Adult	septrine	antibiotic	60	self
Manyatta	8	2/10/2012	B2	553	Adult	septrine	antibiotic	20	self
Nyalenda	9	40949	B2	565	Adult	septrine	antibiotic	130	self
Nyahera	6	19/09/2012	B1	667	Adult	Durofenal tabs	antibiotic	30	Self
Nyahera	6	19/09/2012	B1	676	Adult	Durofenal tebs	antibiotic	30	Self
Nyalenda	9	40949	B2	713	Adult	aminopholine	antibiotic	130	self
Nyahera	6	19/09/2012	B1	753	Adult	Seprine	antibiotic	20	Mother
Manyatta	8	40978	B3	803	Adult	seprine	antibiotic	80	self
Manyatta	8	40978	B3	810	Adult	seprine	antibiotic	30	self
Obunga	7	22/09/2012	B3	844	Adult	seprtin	antibiotic	20	self
Nyahera	6	22/09/2012	B4	881	Adult	amoxil	antibiotic	40	self
Nyahera	6	22/09/2012	B4	906	Adult	amoxil	antibiotic	80	self
Obunga	7	22/09/2012	B3	992	Adult	amoxil	antibiotic	20	self
Manyatta	8	40918	B1	1004	Adult	amoxil	antibiotic	13	self
Manyatta	8	40918	B1	1076	Adult	amoxil	antibiotic	50	self
Nyahera	6	19/09/2012	B1	1080	Adult	Dclopenac	antibiotic	6	Mother
Manyatta	8	40918	B1	1085	Adult	amoxil	antibiotic	60	self
Manyatta	8	40918	B1	1093	Adult	amoxil	antibiotic	43	self
Obunga	7	20/09/2012	B1	1096	Adult	declofenac	antibiotic	60	mother
Nyalenda	9	40949	B2	1103	Adult	declofenac	antibiotic	60	self
Manyatta	8	40918	B1	1134	Adult	amoxil	antibiotic	80	self
Manyatta	8	40918	B1	1144	Adult	amoxil	antibiotic	100	self
Manyatta	8	40918	B1	1153	Adult	amoxil	antibiotic	70	self
Manyatta	8	2/10/2012	B2	1183	Adult	amoxil	antibiotic	90	self
Manyatta	8	40978	B3	1303	Adult	amoxil	antibiotic	10	self
Manyatta	8	40978	B3	1310	Adult	amoxil	antibiotic	20	self
Manyatta	8	40978	B3	1319	Adult	amoxil	antibiotic	60	self
Manyatta	8	40978	B3	1330	Adult	amoxil	antibiotic	70	self
Manyatta	8	40978	B3	1341	Adult	amoxil	antibiotic	70	self
Manyatta	8	40978	B3	1351	Adult	amoxil	antibiotic	50	self
Manyatta	8	2/10/2012	B2	1376	Adult	ampiclox	antibiotic	40	self
Nyalenda	9	40978	B3	1401	Adult	ampiclox	antibiotic	70	self
Nyahera	6	19/09/2012	B1	1403	Adult	Ciproflux	antibiotic	100	Mother
Manyatta	8	40978	B3	1413	Adult	amoxil	antibiotic	20	self
Manyatta	8	40978	B3	1457	Adult	amoxil	antibiotic	560	self
Manyatta	8	40978	B3	1463	Adult	diclofenec	antibiotic	60	self
Nyalenda	9	40978	B3	1544	Adult	ciproflocacin	antibiotic	130	self
Nyalenda	9	40918	B1	1583	Adult	doxicline	antibiotic	150	selsf
Nyahera	6	22/09/2012	B4	1601	Adult	diclofenac	antibiotic	70	self
Nyahera	6	22/09/2012	B4	1620	Adult	diclofenac	antibiotic	10	self
Manyatta	8	40918	B1	1693	Adult	diclofenac	antibiotic	70	self
Nyalenda	9	40918	B1	1704	Adult	zedox	antibiotic	400	selsf
Nyalenda	9	40978	B3	1712	Adult	erithromiyercin	antibiotic	100	self
Manyatta	8	40918	B1	1747	Adult	diclofenac	antibiotic	160	self
Manyatta	8	40918	B1	1762	Adult	diclofenac	antibiotic	170	self
Manyatta	8	2/10/2012	B2	1793	Adult	erithromyiyersin	antibiotic	40	self
Manyatta	8	2/10/2012	B2	1832	Adult	diclofenac	antibiotic	20	self
Manyatta	8	2/10/2012	B2	1848	Adult	diclofenac	antibiotic	90	self
Nyalenda	9	40949	B2	1958	Adult	Ceproflacine	antibiotic	200	self
Nyahera	6	20/09/2012	B2	509	Adult	Pen v	antibiotic	12	Self
Nyahera	6	20/09/2012	B2	827	Adult	AMOXIL	antibiotic	40	Father
Nyahera	6	20/09/2012	B2	1127	Adult	Doxy	antibiotic	40	mother
Nyahera	6	20/09/2012	B2	1392	Adult	Diclofenax	antibiotic	10	Father
Nyahera	6	20/09/2012	B2	1688	Adult	Ambiliciline	antibiotic	120	mother
Nyahera	6	20/09/2012	B2	1707	Adult	Ambiliciline	antibiotic	20	Father
Nyahera	6	19/09/2012	B1	247	Adult	Genter Eye	antibiotic	50	Self
Nyalenda	9	40918	B1	319	Adult	nofloxine	antibiotic	190	selsf
Nyahera	6	21/09/2012	B3	439	Adult	gentamine	antibiotic	40	Self
Nyahera	6	21/09/2012	B3	517	Adult	pen v	antibiotic	20	Self
Manyatta	8	2/10/2012	B2	539	Adult	septrine	antibiotic	80	self
Nyahera	6	19/09/2012	B1	658	Adult	Durofenal tabs	antibiotic	30	Self
Nyahera	6	19/09/2012	B1	686	Adult	Duroxican caps	antibiotic	50	Self
Obunga	7	21/09/2012	B2	723	Adult	amoxi	antibiotic	42	self
Manyatta	8	40978	B3	773	Adult	seprine	antibiotic	80	self
Nyahera	6	19/09/2012	B1	813	Adult	Amoxil	antibiotic	60	Self
Nyahera	6	19/09/2012	B1	820	Adult	Amoxil	antibiotic	120	Self
Nyahera	6	21/09/2012	B3	834	Adult	amoxil	antibiotic	60	Self
Nyalenda	9	40949	B2	974	Adult	tetraxin	antibiotic	40	father
Obunga	7	22/09/2012	B3	998	Adult	amoxil	antibiotic	40	self
Manyatta	8	2/10/2012	B2	1233	Adult	amoxil	antibiotic	40	self
Manyatta	8	2/10/2012	B2	1276	Adult	amoxil	antibiotic	70	self
Manyatta	8	40978	B3	1283	Adult	amoxil	antibiotic	40	self
Manyatta	8	40978	B3	1290	Adult	amoxil	antibiotic	90	self
Manyatta	8	40978	B3	1387	Adult	amoxil	antibiotic	60	self
Nyalenda	9	40918	B1	1388	Adult	ampiclox	antibiotic	130	selsf
Manyatta	8	40978	B3	1400	Adult	amoxil	antibiotic	40	self
Nyahera	6	19/09/2012	B1	1414	Adult	Ampiclux syrup	antibiotic	120	Self
Manyatta	8	40978	B3	1431	Adult	diclofenec	antibiotic	30	self
Manyatta	8	40978	B3	1447	Adult	diclofenec	antibiotic	20	self
Manyatta	8	2/10/2012	B2	1466	Adult	oz tabs	antibiotic	20	self
Manyatta	8	40978	B3	1473	Adult	amoxil	antibiotic	300	self
Manyatta	8	40978	B3	1490	Adult	amoxil	antibiotic	100	self
Nyalenda	9	40918	B1	1541	Adult	amoxil	antibiotic	50	selsf
Nyalenda	9	40949	B2	1577	Adult	amoxil	antibiotic	75	self
Nyahera	6	19/09/2012	B1	1582	Adult	Diclofenac	antibiotic	60	Self
Nyalenda	9	40949	B2	1597	Adult	amoxil	antibiotic	130	mother
Nyalenda	9	40949	B2	1616	Adult	amoxil	antibiotic	150	self
Nyalenda	9	40918	B1	1748	Adult	erithromiyin	antibiotic	130	selsf
Manyatta	8	2/10/2012	B2	1778	Adult	erithromyiyersin	antibiotic	80	self
Nyahera	6	21/09/2012	B3	1783	Adult	predisome	antibiotic	60	Self
Manyatta	8	2/10/2012	B2	1863	Adult	diclofenac	antibiotic	10	self
Nyalenda	9	40978	B3	577	Adult	septrine	antibiotic	100	futher
Nyalenda	9	40978	B3	583	Adult	septrine	antibiotic	50	mother
Nyalenda	9	40978	B3	1651	Adult	amoxil	antibiotic	30	self
Manyatta	8	40918	B1	235	Adult	genter	antibiotic	20	self
Manyatta	8	40918	B1	297	Adult	tetra	antibiotic	30	self
Manyatta	8	40918	B1	492	Adult	vicks kingo	antibiotic	100	self
Manyatta	8	40918	B1	1031	Adult	amoxil	antibiotic	79	self
Manyatta	8	40918	B1	1059	Adult	amoxil	antibiotic	70	self
Manyatta	8	40918	B1	1064	Adult	amoxil	antibiotic	80	self
Manyatta	8	40918	B1	1111	Adult	amoxil	antibiotic	90	self
Manyatta	8	40918	B1	1122	Adult	amoxil	antibiotic	30	self
Manyatta	8	40918	B1	1163	Adult	amoxil	antibiotic	60	self
Manyatta	8	40918	B1	1362	Adult	ampiclox	antibiotic	50	self
Manyatta	8	40918	B1	1777	Adult	diclofenac	antibiotic	160	self
Makunga	4	30/8/2012	B1	10	Adult	Diclofenac Hyplus	antibiotic	40	Self
Lurambi	1	31/08/12	B2	25	Adult	Amoxil Caps& Piriton,Panadol	antibiotic	60	Self
Bushiri	5	07/09/2012	B3	33	Adult	Diclofenac tabs	antibiotic	40	Self
Bushiri	5	05/09/2012	B1	145	Adult	Diclofanic	antibiotic	50	Self
Makunga	4	31/8/12	B2	148	Adult	Spectomyein Inje	antibiotic	280	Self
Makunga	4	31/8/12	B2	210	Adult	Diclo Tabs	antibiotic	200	Self
Lurambi	1	31/08/12	B2	218	Adult	Amoxil 500mg Caps, Piriton	antibiotic	60	Self
Lurambi	1	31/08/12	B2	223	Adult	Diclofenac 100mg Caps	antibiotic	60	Self
Makunga	4	31/8/12	B2	233	Adult	Amoxil Caps	antibiotic	77	Self
Makunga	4	31/8/12	B2	241	Adult	Amoxil Caps	antibiotic	90	Self
Makunga	4	31/8/12	B2	275	Adult	Amoxil	antibiotic	45	Self
Makunga	4	40917	B3	320	Adult	Amoxil Plus	antibiotic	50	Self
Makunga	4	40917	B3	328	Adult	Amoxil	antibiotic	90	Mother
Makunga	4	40917	B3	355	Adult	Phenobarb	antibiotic	10	Self
Bushiri	5	06/09/2012	B2	397	Adult	Septrin/cetamol	antibiotic	60	Self
Bushiri	5	06/09/2012	B2	403	Adult	Septrin/paracet	antibiotic	30	Self
Maraba	2	40977	B1	441	Adult	Septrine	antibiotic	10	Mother
Lurambi	1	31/08/12	B2	589	Adult	Septrine Tabs	antibiotic	10	Self
Lurambi	1	31/08/12	B2	602	Adult	Septrine & Prodisone Tabs	antibiotic	20	Self
Bushiri	5	06/09/2012	B2	621	Adult	Septrine/paracet	antibiotic	30	Self
Lurambi	1	30/08/12	B1	655	Adult	Septum Tabs	antibiotic	10	Self
Lurambi	1	40917	B3	721	Adult	Septum,Salbutamol	antibiotic	20	Self
Malemba	3	40918	B3	791	Adult	Norflox	antibiotic	50	Self
Malemba	3	40918	B3	868	Adult	Predicisolon	antibiotic	30	Mother
Malemba	3	30/09/12	B1	1007	Adult	Predinisolone	antibiotic	20	Mother
Lurambi	1	31/08/12	B2	1019	Adult	Predisine,Piriton	antibiotic	15	Self
Malemba	3	30/09/12	B1	1140	Adult	Lornat	antibiotic	450	Mother
Malemba	3	30/09/12	B1	1166	Adult	Ciprofloxaan	antibiotic	200	Self
Bushiri	5	05/09/2012	B1	1177	Adult	Ciprofloxacin	antibiotic	250	Self
Malemba	3	31/09/12	B2	1257	Adult	Amoxyl	antibiotic	40,50	Mother
Malemba	3	31/09/12	B2	1312	Adult	Ampidox	antibiotic	120	Mother
Malemba	3	31/09/12	B2	1391	Adult	Ciprofloxacine	antibiotic	200	Mother
Malemba	3	31/09/12	B2	1443	Adult	Ampidox	antibiotic	120	Mother
Bushiri	5	07/09/2012	B3	1495	Adult	Dicloferac	antibiotic	40	Self
Lurambi	1	30/08/12	B1	1517	Adult	P. T Kit	antibiotic	50	Self
Maraba	2	31/08/12	B2	1535	Adult	P.P.F Inj	antibiotic	30	Mother
Lurambi	1	40917	B3	1553	Adult	P.T Kit	antibiotic	50	Self
Maraba	2	2012-02-09		1571	Adult	P+ Strip	antibiotic	50	Mother
Maraba	2	40917	B3	1744	Adult	Ampidox Syrup	antibiotic	80	Mother
Malemba	3	31/09/12	B2	1769	Adult	Predisolone	antibiotic	50	Mother
Maraba	2	31/08/12	B2	1812	Adult	Prednisolone	antibiotic	10	Mother
Maraba	2	2012-02-09		1868	Adult	Prednisolone	antibiotic	10	Mother
Maraba	2	40948	B4	2565	Adult	V. Peaseries	antibiotic	50	Mother
Maraba	2	31/08/12	B2	2571	Adult	Ventolin	antibiotic	10	Mother
Makunga	4	30/8/2012	B1	12	Adult	Ampidox Caps	antibiotic	200	Self
Makunga	4	30/8/2012	B1	24	Adult	Amoxil Caps / Branula	antibiotic	140	Dad
Lurambi	1	31/08/12	B2	29	Adult	Diclofenac Tabs	antibiotic	40	Self
Makunga	4	30/8/2012	B1	39	Adult	Diclo Inje	antibiotic	30	Dad
Makunga	4	30/8/2012	B1	60	Adult	Amoxil Caps	antibiotic	90	Self
Makunga	4	30/8/2012	B1	63	Adult	Amoxil Caps	antibiotic	45	Dad
Makunga	4	30/8/2012	B1	68	Adult	Paludrine	antibiotic	100	Dad
Makunga	4	31/8/12	B2	114	Adult	Amprilox Plus	antibiotic	200	Self
Bushiri	5	07/09/2012	B3	132	Adult	Diclofanac /paracet	antibiotic	60	Self
Bushiri	5	06/09/2012	B2	136	Adult	Diclofanac py/ppf	antibiotic	90	Self
Bushiri	5	05/09/2012	B1	151	Adult	Diclofanic tabs	antibiotic	30	Self
Bushiri	5	06/09/2012	B2	170	Adult	Flucloxacillin	antibiotic	300	Self
Makunga	4	31/8/12	B2	198	Adult	Amoxil Plus	antibiotic	230	Self
Lurambi	1	31/08/12	B2	215	Adult	Amoxil 500mg Caps	antibiotic	40	Self
Makunga	4	31/8/12	B2	217	Adult	Predusone	antibiotic	30	Self
Makunga	4	31/8/12	B2	230	Adult	Gentamycin Eye Drop	antibiotic	50	Self
Lurambi	1	30/08/12	B1	234	Adult	Diclofenac 100mg Tabs	antibiotic	10	Dad
Bushiri	5	05/09/2012	B1	237	Adult	Amoxil caps	antibiotic	75	Self
Lurambi	1	40917	B3	238	Adult	Diclofenac 100mg Tabs	antibiotic	50	Self
Bushiri	5	06/09/2012	B2	242	Adult	Amoxil caps	antibiotic	90	Self
Lurambi	1	40917	B3	243	Adult	Diclofenac 100mg Tabs	antibiotic	50	Self
Makunga	4	31/8/12	B2	245	Adult	Ampidox Caps Plus	antibiotic	210	Self
Lurambi	1	40917	B3	248	Adult	Ampidox Caps500mg	antibiotic	120	Self
Makunga	4	31/8/12	B2	265	Adult	Ampidox Caps	antibiotic	200	Self
Makunga	4	40917	B3	336	Adult	Doxy Plus	antibiotic	100	Self
Lurambi	1	30/08/12	B1	353	Adult	Dexamethmole Eye Chops	antibiotic	100	Self
Lurambi	1	30/08/12	B1	356	Adult	Amoxilachn Susp 100mls	antibiotic	80	Dad
Makunga	4	40917	B3	372	Adult	Strepsils Plus	antibiotic	50	Self
Makunga	4	40917	B3	374	Adult	Dibons	antibiotic	20	Dad
Makunga	4	40917	B3	391	Adult	Septrin Ds Plus	antibiotic	40	Self
Bushiri	5	06/09/2012	B2	409	Adult	Septrin/salbatmol	antibiotic	40	Self
Lurambi	1	31/08/12	B2	421	Adult	Gentam Eye & Piriton	antibiotic	90	Self
Maraba	2	40977	B1	423	Adult	Septrine	antibiotic	10	Dad
Lurambi	1	30/08/12	B1	595	Adult	Septrine & Piriton Tabs	antibiotic	15	Self
Malemba	3	40918	B3	608	Adult	Septrin	antibiotic	40	Self
Lurambi	1	30/08/12	B1	609	Adult	Septrine Tabs	antibiotic	20	Self
Lurambi	1	31/08/12	B2	641	Adult	Septum & Piriton	antibiotic	40	Self
Lurambi	1	40917	B3	665	Adult	Septum Tabs	antibiotic	20	Self
Lurambi	1	40917	B3	673	Adult	Septum Tabs	antibiotic	10	Self
Lurambi	1	40917	B3	682	Adult	Septum Tabs	antibiotic	20	Self
Malemba	3	40918	B3	694	Adult	Ametidine	antibiotic	50	Dad
Lurambi	1	40917	B3	701	Adult	Septum Tabs, Predrisine Tabs	antibiotic	30	Self
Lurambi	1	40917	B3	711	Adult	Septum, Piriton,Indocid	antibiotic	30	Self
Lurambi	1	40917	B3	746	Adult	Seprin Tabs	antibiotic	20	Self
Bushiri	5	07/09/2012	B3	764	Adult	Amoxil	antibiotic	90	Self
Bushiri	5	07/09/2012	B3	776	Adult	Amoxil	antibiotic	90	Self
Bushiri	5	06/09/2012	B2	787	Adult	Amoxil	antibiotic	90	Self
Malemba	3	40918	B3	824	Adult	Septrin	antibiotic	10	Dad
Bushiri	5	06/09/2012	B2	894	Adult	Sept/cetamol	antibiotic	40	Self
Malemba	3	30/09/12	B1	977	Adult	Amoxyl	antibiotic	40	Dad
Maraba	2	40917	B3	989	Adult	Tincture Of Iodine	antibiotic	50	Dad
Bushiri	5	05/09/2012	B1	996	Adult	Tincture of iodine	antibiotic	60	Self
Malemba	3	30/09/12	B1	1021	Adult	Ventolin Tablets	antibiotic	10	Dad
Lurambi	1	31/08/12	B2	1028	Adult	Predisine,Ventolin& Paracetamol	antibiotic	40	Self
Malemba	3	30/09/12	B1	1114	Adult	Doxy	antibiotic	90	Dad
Malemba	3	30/09/12	B1	1195	Adult	Augmentin	antibiotic	800	Mother
Lurambi	1	31/08/12	B2	1291	Adult	Amoxyl	antibiotic	40	Self
Malemba	3	31/09/12	B2	1334	Adult	Diclofenac Tabs	antibiotic	70	Self
Bushiri	5	05/09/2012	B1	1352	Adult	Ampiclox	antibiotic	100	Self
Malemba	3	31/09/12	B2	1373	Adult	Ventolin	antibiotic	20	Dad
Bushiri	5	07/09/2012	B3	1499	Adult	Norfloxacin / Nitrifurantoin	antibiotic	120	Self
Bushiri	5	07/09/2012	B3	1610	Adult	Septric / Cetamol	antibiotic	30	Self
Malemba	3	31/09/12	B2	1641	Adult	Lerofloxin	antibiotic	800	Dad
Bushiri	5	07/09/2012	B3	1646	Adult	Septric / Paracet	antibiotic	30	Self
Bushiri	5	07/09/2012	B3	1665	Adult	Septric / Paracet	antibiotic	30	Self
Bushiri	5	06/09/2012	B2	1694	Adult	Ergomertri/diclofenac	antibiotic	100	Self
Maraba	2	31/08/12	B2	1838	Adult	Prednisolone	antibiotic	10	Dad
Maraba	2	40977	B1	2568	Adult	Ventalin	antibiotic	20	Self
Lurambi	1	30/08/12	B1	117		Amxil Caps 500mg	antibiotic	80	Self
Lurambi	1	30/08/12	B1	222		Amoxil Cap	antibiotic	300	Self
Malemba	3	40918	B3	594		Septrin	antibiotic	20
Malemba	3	40918	B3	610		Amoxyl	antibiotic	80
Malemba	3	40918	B3	618		Diclofenac	antibiotic	50
Malemba	3	40918	B3	622		Amoxyk	antibiotic	75
Malemba	3	40918	B3	647		Septrin	antibiotic	10
Malemba	3	40918	B3	649		Duphalac	antibiotic	50
Malemba	3	40918	B3	675		Amoxyl	antibiotic	60
Malemba	3	40918	B3	704		Aprofloxacin	antibiotic	100
Malemba	3	40918	B3	742		Ampidox	antibiotic	90
Malemba	3	40918	B3	762		Triodozole	antibiotic	75
Malemba	3	40918	B3	777		Amoxyl	antibiotic	75
Malemba	3	40918	B3	860		Septrin	antibiotic	20
Malemba	3	40918	B3	865		Amoxyl	antibiotic	75
Malemba	3		B1	924		Amoxyl	antibiotic	75
Malemba	3		B1	953		Predinisolone	antibiotic	20
Malemba	3		B1	1023		Ampidox	antibiotic	90
Malemba	3		B1	1044		Tetramyan	antibiotic	25
Malemba	3		B1	1065		Amoxyl	antibiotic	75
Malemba	3		B1	1118		Pessaries	antibiotic	30
Malemba	3		B1	1213		Ampidox syrup	antibiotic	90
Malemba	3		B2	1225		Diclofenac	antibiotic	50
Malemba	3		B2	1252		Septrin	antibiotic	30
Malemba	3		B2	1284		Amoxyl	antibiotic	75
Malemba	3		B2	1428		Augmentin Syrup	antibiotic	680
Malemba	3		B2	1524		Amoxyl	antibiotic	50
Malemba	3		B2	1547		Diclofenac	antibiotic	50
Malemba	3		B2	1592		Septria	antibiotic	20
Malemba	3		B2	1726		Ampidox Syrup	antibiotic	90
Malemba	3		B2	1839		Septrin	antibiotic	20
Malemba	3		B2	1844		Amoxyl	antibiotic	75
Nyalenda	9	40949	B2	1545	Child	clozohe	antifungal	150	self
Malemba	3	30/09/12	B1	1079	Child	Candid B	antifungal	180	Mother
Nyalenda	9	40949	B2	736	Youth	microgual	antifungal	301	self
Nyalenda	9	40949	B2	1446	Youth	clorimozole	antifungal	70	mother
Nyalenda	9	40949	B2	1546	Youth	clozole	antifungal	70	self
Nyalenda	9	40949	B2	1564	Adult	clozole	antifungal	50	mother
Nyalenda	9	40918	B1	1530	Adult	clozole	antifungal	150	father
Nyalenda	9	40978	B3	1581	Adult	clozole	antifungal	20	self
Bushiri	5	07/09/2012	B3	1462	Adult	Clotrimazole cream	antifungal	40	Self
Malemba	3	31/09/12	B2	1512	Adult	Clozole	antifungal	50	Mother
Lurambi	1	40917	B3	1095	Adult	Carbamazepine Tabs	antifungal	100	Self
Malemba	3		B1	1082		Ketoconazole	antifungal	400
Nyahera	6	21/09/2012	B3	2183	Adult	pcm	antihistamine	2	father
Nyahera	6	21/09/2012	B3	2175	Child	pcm	antihistamine	20	mother
Nyahera	6	21/09/2012	B3	2177	Child	pcm	antihistamine	50	mother
Nyahera	6	22/09/2012	B4	2187	Child	pcm	antihistamine	10	mother
Nyahera	6	21/09/2012	B3	2165	Youth	pcm	antihistamine	20	Self
Nyahera	6	21/09/2012	B3	2173	Youth	pcm	antihistamine	50	Self
Nyahera	6	20/09/2012	B2	2162	Youth	PCM	antihistamine	2	Father
Nyahera	6	21/09/2012	B3	2168	Youth	pcm	antihistamine	20	Self
Nyahera	6	19/09/2012	B1	475	Adult	Pcm Tabs	antihistamine	20	Self
Nyahera	6	19/09/2012	B1	482	Adult	Pcm tabs	antihistamine	10	Self
Nyahera	6	19/09/2012	B1	488	Adult	Pcm Tabs	antihistamine	20	Self
Nyahera	6	19/09/2012	B1	495	Adult	Pcm Tabs	antihistamine	20	father
Nyahera	6	21/09/2012	B3	2179	Adult	pcm	antihistamine	60	Self
Nyahera	6	21/09/2012	B3	2181	Adult	pcm	antihistamine	350	Self
Nyahera	6	21/09/2012	B3	2185	Adult	pcm	antihistamine	8	Self
Nyahera	6	22/09/2012	B4	2189	Adult	pcm	antihistamine	20	self
Nyahera	6	20/09/2012	B2	2156	Adult	Pcm	antihistamine	10	Self
Nyahera	6	19/09/2012	B1	2153	Adult	Pcm	antihistamine	20	Mother
Nyahera	6	21/09/2012	B3	2171	Adult	pcm	antihistamine	5	mother
Nyahera	6	22/09/2012	B4	2191	Adult	pcm	antihistamine	30	self
Nyahera	6	21/09/2012	B3	2193	Adult	pcm	antihistamine	200	Self
Nyahera	6	20/09/2012	B2	2159		Pcm	antihistamine	5	Father
Malemba	3	30/09/12	B1	916	Youth	Adalat	antihypertensive	50	Mother
Malemba	3	31/09/12	B2	1614	Adult	Adalat	antihypertensive	50	Mother
Bushiri	5	05/09/2012	B1	1706	Adult	Adalat	antihypertensive	60	Self
Malemba	3		B2	1687		Adalat	antihypertensive	50
Malemba	3	30/09/12	B1	1219	Child	Probeta N	anti-inflammatory	100	Dad
Nyalenda	9	40978	B3	1241	Youth	probeta n	anti-inflammatory	60	self
Manyatta	8	40918	B1	390	Adult	probeta	anti-inflammatory	40	mother
Nyalenda	9	40918	B1	1251	Adult	probeta n	anti-inflammatory	150	father
Obunga	7	21/09/2012	B2	1263	Adult	proicin	anti-inflammatory	50	self
Makunga	4	40917	B3	388	Adult	Probeta	anti-inflammatory	100	Self
Lurambi	1	30/08/12	B1	1229	Adult	Probeta & Eye Chops	anti-inflammatory	100	Self
Malemba	3	40918	B3	783	Adult	Probeta	anti-inflammatory	100	Dad
Nyalenda	9	40918	B1	702	Youth	tyhistamine	antillergen	70	mother
Nyalenda	9	40918	B1	1730	Child	coartem	antimalarial	100	mother
Nyahera	6	19/09/2012	B1	1933	Child	Actm	antimalarial	60	Mother
Nyalenda	9	40949	B2	2071	Child	coatem	antimalarial	130	father
Nyalenda	9	40949	B2	2066	Child	coatem	antimalarial	130	father
Nyalenda	9	40949	B2	2086	Child	coatem	antimalarial	100	father
Makunga	4	31/8/12	B2	150	Child	Al	antimalarial	20	Mother
Makunga	4	31/8/12	B2	177	Child	Al Plus	antimalarial	40	Mother
Maraba	2	30/8/12	B1	197	Child	Al Dose	antimalarial	60	Mother
Lurambi	1	40917	B3	948	Child	Antimalarial Tabs	antimalarial	50	Mother
Lurambi	1	40917	B3	986	Child	Antimalarial,Brufen	antimalarial	70	Self
Lurambi	1	40917	B3	1987	Child	ACTM, Promethazine Syrup, Paracetanol Syrup	antimalarial	120	Mother
Maraba	2	40917	B3	184	Child	Al Tabs	antimalarial	30	Self
Bushiri	5	05/09/2012	B1	590	Child	Sp tabs	antimalarial	40	Self
Bushiri	5	06/09/2012	B2	1040	Child	Artefan	antimalarial	40	Father
Maraba	2	2012-02-09		1660	Child	Malodar	antimalarial	30	Self
Bushiri	5	05/09/2012	B1	1885	Child	ACTM	antimalarial	20	Father
Makunga	4	30/8/2012	B1	35	Youth	Al	antimalarial	40	Mother
Maraba	2	40977	B1	193	Youth	Al Dose	antimalarial	5	Self
Bushiri	5	06/09/2012	B2	541	Youth	Tabs sp	antimalarial	40	Self
Malemba	3	30/09/12	B1	1012	Youth	Falcidine	antimalarial	50	Self
Malemba	3	31/09/12	B2	1340	Youth	Malodar	antimalarial	40	Dad
Makunga	4	31/8/12	B2	106	Youth	A L	antimalarial	80	Dad
Maraba	2	31/08/12	B2	172	Youth	Al Tabs	antimalarial	30	Self
Makunga	4	31/8/12	B2	251	Youth	Al Tabs	antimalarial	40	Dad
Maraba	2	30/8/12	B1	259	Youth	Al Tabs	antimalarial	65	Self
Malemba	3	40918	B3	625	Youth	Malodar	antimalarial	40	Dad
Lurambi	1	40917	B3	957	Youth	Antimalarial (ACTM)	antimalarial	70	Self
Maraba	2	31/08/12	B2	1018	Youth	Fansidar	antimalarial	130	Self
Malemba	3	31/09/12	B2	1308	Youth	Matakelfin	antimalarial	100	Self
Bushiri	5	05/09/2012	B1	1873	Youth	ACTM	antimalarial	60	Self
Manyatta	8	2/10/2012	B2	264	Youth	al tabs	antimalarial	80	mother
Obunga	7	21/09/2012	B2	1025	Youth	Artifen	antimalarial	70	self
Nyalenda	9	40918	B1	1636	Youth	coartem	antimalarial	80	selsf
Nyahera	6	22/09/2012	B4	1790	Youth	coatem	antimalarial	90	self
Manyatta	8	40918	B1	1900	Youth	coatem	antimalarial	70	self
Manyatta	8	40978	B3	2035	Youth	coatem	antimalarial	30	self
Nyalenda	9	40949	B2	2095	Youth	coatem	antimalarial	130	self
Nyalenda	9	40978	B3	2119	Youth	coatem	antimalarial	20	self
Manyatta	8	2/10/2012	B2	2137	Youth	coaterm	antimalarial	60	self
Manyatta	8	2/10/2012	B2	2149	Youth	coaterm	antimalarial	260	self
Manyatta	8	2/10/2012	B2	2574	Youth	al tabs	antimalarial	80	futher
Manyatta	8	2/10/2012	B2	270	Youth	al tabs	antimalarial	60	self
Obunga	7	20/09/2012	B1	714	Youth	aretifen	antimalarial	50	self
Nyahera	6	19/09/2012	B1	987	Youth	Artefen	antimalarial	80	Self
Obunga	7	22/09/2012	B3	1000	Youth	artifan	antimalarial	60	mother
Obunga	7	21/09/2012	B2	1011	Youth	Artifen	antimalarial	90	self
Obunga	7	21/09/2012	B2	1017	Youth	Artifen	antimalarial	30	self
Nyalenda	9	40918	B1	1600	Youth	coartem	antimalarial	80	mother
Nyalenda	9	40918	B1	1710	Youth	coartem	antimalarial	130	father
Nyahera	6	22/09/2012	B4	1776	Youth	coatem	antimalarial	80	self
Nyahera	6	22/09/2012	B4	1830	Youth	coatem	antimalarial	10	self
Nyahera	6	22/09/2012	B4	1847	Youth	coatem	antimalarial	40	self
Obunga	7	22/09/2012	B3	1876	Youth	coatem	antimalarial	90	self
Obunga	7	22/09/2012	B3	1888	Youth	coatem	antimalarial	90	self
Nyahera	6	20/09/2012	B2	1956	Adult	Actm	antimalarial	80	mother
Obunga	7	22/09/2012	B3	1006	Adult	artifan	antimalarial	60	self
Nyahera	6	21/09/2012	B3	1026	Adult	fauseder	antimalarial	60	Self
Nyalenda	9	40918	B1	1673	Adult	coartem	antimalarial	200	selsf
Nyahera	6	21/09/2012	B3	1746	Adult	coatem	antimalarial	80	Self
Nyahera	6	22/09/2012	B4	1761	Adult	coatem	antimalarial	90	self
Nyahera	6	22/09/2012	B4	1804	Adult	coatem	antimalarial	30	self
Nyahera	6	22/09/2012	B4	1862	Adult	coatem	antimalarial	20	self
Nyahera	6	19/09/2012	B1	1921	Adult	ACTM	antimalarial	80	Self
Manyatta	8	40918	B1	1936	Adult	coatem	antimalarial	70	self
Manyatta	8	40918	B1	1948	Adult	coatem	antimalarial	60	self
Manyatta	8	40918	B1	1970	Adult	coatem	antimalarial	30	self
Manyatta	8	40918	B1	1990	Adult	coatem	antimalarial	50	self
Manyatta	8	40978	B3	2006	Adult	coatem	antimalarial	70	self
Manyatta	8	40978	B3	2014	Adult	coatem	antimalarial	80	self
Manyatta	8	40978	B3	2028	Adult	coatem	antimalarial	50	self
Manyatta	8	40978	B3	2042	Adult	coatem	antimalarial	80	self
Manyatta	8	40978	B3	2049	Adult	coatem	antimalarial	70	self
Manyatta	8	40978	B3	2055	Adult	coatem	antimalarial	60	self
Nyalenda	9	40949	B2	2076	Adult	coatem	antimalarial	100	father
Nyalenda	9	40978	B3	2103	Adult	coatem	antimalarial	90	self
Nyalenda	9	40978	B3	2107	Adult	coatem	antimalarial	80	self
Nyalenda	9	40978	B3	2115	Adult	coatem	antimalarial	100	self
Nyahera	6	19/09/2012	B1	2131	Adult	Coaterm	antimalarial	60	Mother
Manyatta	8	2/10/2012	B2	2134	Adult	coaterm	antimalarial	40	self
Manyatta	8	2/10/2012	B2	2140	Adult	coaterm	antimalarial	90	self
Manyatta	8	2/10/2012	B2	2143	Adult	coaterm	antimalarial	250	self
Nyahera	6	20/09/2012	B2	2012	Adult	Actol	antimalarial	5	Father
Obunga	7	21/09/2012	B2	1227	Adult	malafin	antimalarial	30	self
Obunga	7	21/09/2012	B2	1239	Adult	malafin	antimalarial	70	self
Nyalenda	9	40918	B1	1654	Adult	coartem	antimalarial	100	selsf
Nyalenda	9	40918	B1	1692	Adult	coartem	antimalarial	70	mother
Nyahera	6	22/09/2012	B4	1817	Adult	coatem	antimalarial	30	self
Nyahera	6	19/09/2012	B1	1945	Adult	Actm	antimalarial	80	father
Nyahera	6	22/09/2012	B4	1967	Adult	actm	antimalarial	20	self
Manyatta	8	40978	B3	2021	Adult	coatem	antimalarial	40	self
Manyatta	8	40978	B3	2061	Adult	coatem	antimalarial	40	self
Nyalenda	9	40949	B2	2081	Adult	coatem	antimalarial	100	father
Nyalenda	9	40949	B2	2091	Adult	coatem	antimalarial	100	self
Nyalenda	9	40949	B2	2099	Adult	coatem	antimalarial	100	mother
Nyahera	6	21/09/2012	B3	2123	Adult	coatem original	antimalarial	80	Self
Nyahera	6	21/09/2012	B3	2127	Adult	coatem original	antimalarial	60	Self
Manyatta	8	2/10/2012	B2	2146	Adult	coaterm	antimalarial	260	self
Manyatta	8	2/10/2012	B2	2152	Adult	coaterm	antimalarial	40	self
Manyatta	8	2/10/2012	B2	2155	Adult	coaterm	antimalarial	20	self
Manyatta	8	2/10/2012	B2	2158	Adult	coaterm	antimalarial	20	self
Nyalenda	9	40978	B3	2111	Adult	coatem	antimalarial	100	self
Manyatta	8	40918	B1	1912	Adult	coatem	antimalarial	30	self
Manyatta	8	40918	B1	1924	Adult	coatem	antimalarial	10	self
Manyatta	8	40918	B1	1959	Adult	coatem	antimalarial	40	self
Manyatta	8	40918	B1	1981	Adult	coatem	antimalarial	250	self
Manyatta	8	40918	B1	1998	Adult	coatem	antimalarial	100	self
Nyalenda	9	40918	B1	1217	Adult	maladol	antimalarial	60	mother
Nyalenda	9	40918	B1	1619	Adult	coartem	antimalarial	110	father
Makunga	4	30/8/2012	B1	6	Adult	Quinine Hyplus	antimalarial	130	Self
Maraba	2	40977	B1	162	Adult	Al Dose	antimalarial	60	Mother
Malemba	3	40918	B3	800	Adult	Metakelfin	antimalarial	40	Self
Malemba	3	40918	B3	807	Adult	Malodar	antimalarial	40	Mother
Lurambi	1	40917	B3	918	Adult	Antimalaria & Paracetanol	antimalarial	90	Self
Lurambi	1	31/08/12	B2	939	Adult	Antimalarial	antimalarial	70	Self
Malemba	3	30/09/12	B1	940	Adult	Artefan (AC)	antimalarial	80	Self
Lurambi	1	30/08/12	B1	994	Adult	Antimaleria & Penactin Tabs	antimalarial	180	Self
Lurambi	1	31/08/12	B2	999	Adult	Antimalerial Tabs	antimalarial	40	Self
Malemba	3	30/09/12	B1	1123	Adult	Artefan	antimalarial	80	Mother
Lurambi	1	31/08/12	B2	1588	Adult	Metakelfin Tabs	antimalarial	150	Self
Maraba	2	30/8/12	B1	1642	Adult	Malodar	antimalarial	30	Mother
Bushiri	5	05/09/2012	B1	1859	Adult	ACTM	antimalarial	60	Self
Lurambi	1	30/08/12	B1	1996	Adult	ACTM,Paracetamol,Septrin Tab	antimalarial	50	Self
Makunga	4	30/8/2012	B1	17	Adult	Ah	antimalarial	80	Dad
Maraba	2	40977	B1	157	Adult	Al 1/2 Dose	antimalarial	100	Self
Maraba	2	30/8/12	B1	168	Adult	Al Tabs	antimalarial	65	Dad
Makunga	4	31/8/12	B2	204	Adult	Artane Plus	antimalarial	120	Dad
Maraba	2	30/8/12	B1	255	Adult	Al Tabs	antimalarial	30	Self
Bushiri	5	07/09/2012	B3	584	Adult	SP / Brufen	antimalarial	50	Self
Bushiri	5	07/09/2012	B3	596	Adult	sp/paracet	antimalarial	50	Self
Bushiri	5	07/09/2012	B3	603	Adult	Sp/Paracet	antimalarial	80	Self
Malemba	3	30/09/12	B1	899	Adult	Artefan	antimalarial	80	Self
Lurambi	1	40917	B3	925	Adult	Antimalaria & Diclofenac Tabs	antimalarial	100	Self
Malemba	3	30/09/12	B1	926	Adult	Falcidin	antimalarial	50	Dad
Lurambi	1	31/08/12	B2	933	Adult	Antimalaria Tabs	antimalarial	70	Self
Lurambi	1	40917	B3	966	Adult	Antimalarial (ACTM)	antimalarial	60	Self
Lurambi	1	40917	B3	971	Adult	Antimalarial Tabs	antimalarial	60	Self
Malemba	3	30/09/12	B1	973	Adult	Malodar	antimalarial	40	Dad
Lurambi	1	40917	B3	978	Adult	Antimalarial, Brufen	antimalarial	90	Self
Lurambi	1	30/08/12	B1	995	Adult	Artequick & Brufen Tabs	antimalarial	570	Self
Bushiri	5	05/09/2012	B1	1281	Adult	Metakelfin	antimalarial	90	Self
Malemba	3	31/09/12	B2	1551	Adult	Metakelfin	antimalarial	150	Dad
Lurambi	1	30/08/12	B1	1570	Adult	Metakelfin Tabs	antimalarial	150	Self
Bushiri	5	06/09/2012	B2	1897	Adult	ACTM	antimalarial	60	Self
Bushiri	5	06/09/2012	B2	1909	Adult	ACTM	antimalarial	60	Self
Lurambi	1	31/08/12	B2	1978	Adult	ACTM & Panadol	antimalarial	80	Self
Bushiri	5	06/09/2012	B2	2004	Adult	Actoin	antimalarial	20	Self
Malemba	3	40918	B3	600		malodan	antimalarial	40
Malemba	3	40918	B3	604		Artefan	antimalarial	40
Malemba	3	40918	B3	657		Artefan	antimalarial	20
Malemba	3		B1	1033		Artefan	antimalarial	80
Malemba	3		B2	1569		Maloder	antimalarial	40
Malemba	3		B2	1624		Malodar	antimalarial	40
Malemba	3		B2	1686		ACTZ	antimalarial	50
Nyahera	6	19/09/2012	B1	138	Child	Flagyle tabs	antiprotozoal	30	Mother
Nyalenda	9	40918	B1	487	Child	flagile	antiprotozoal	100	selsf
Nyalenda	9	40949	B2	451	Child	flagil	antiprotozoal	40	self
Makunga	4	30/8/2012	B1	34	Child	Flagyl	antiprotozoal	10	Mother
Bushiri	5	06/09/2012	B2	124	Child	Flagyl syr	antiprotozoal	50	Mother
Malemba	3	31/09/12	B2	1238	Child	Flagyl	antiprotozoal	70	Mother
Malemba	3	31/09/12	B2	1300	Child	Flagyl	antiprotozoal	40	Mother
Maraba	2	40917	B3	1902	Child	Flagyl	antiprotozoal	10	Self
Maraba	2	40948	B4	1960	Child	Flagyl	antiprotozoal	10	Self
Maraba	2	40917	B3	1914	Child	Flagyl	antiprotozoal	10	Self
Malemba	3	31/09/12	B2	1271	Youth	Flagyl	antiprotozoal	20	Self
Maraba	2	40948	B4	1971	Youth	Flagyl	antiprotozoal	10	Self
Makunga	4	31/8/12	B2	120	Youth	Flagyl Plus	antiprotozoal	30	Dad
Makunga	4	31/8/12	B2	142	Youth	Flagyl	antiprotozoal	30	Dad
Makunga	4	31/8/12	B2	169	Youth	Flagyl	antiprotozoal	30	Self
Makunga	4	40917	B3	360	Youth	Flagyl	antiprotozoal	10	Self
Malemba	3	30/09/12	B1	1042	Youth	Flagyl	antiprotozoal	55	Self
Malemba	3	30/09/12	B1	1057	Youth	Flagyl	antiprotozoal	10	Self
Maraba	2	40977	B1	1864	Youth	Flagyl	antiprotozoal	40	Dad
Maraba	2	40948	B4	1949	Youth	Flagyl	antiprotozoal	10	Self
Manyatta	8	2/10/2012	B2	444	Youth	flagil	antiprotozoal	10	self
Nyahera	6	19/09/2012	B1	134	Youth	Flagyle tabs	antiprotozoal	80	Mother
Nyalenda	9	40918	B1	481	Youth	flagile	antiprotozoal	50	selsf
Nyahera	6	20/09/2012	B2	465	Adult	Flagile	antiprotozoal	20	Father
Nyahera	6	20/09/2012	B2	473	Adult	Flagile	antiprotozoal	20	Self
Nyahera	6	19/09/2012	B1	143	Adult	Flagyle tabs	antiprotozoal	4	Self
Nyalenda	9	40949	B2	147	Adult	flatameal	antiprotozoal	90	self
Nyahera	6	20/09/2012	B2	458	Adult	Flagile	antiprotozoal	20	Self
Manyatta	8	2/10/2012	B2	153	Adult	flaxopan	antiprotozoal	80	self
Nyalenda	9	40978	B3	494	Adult	flagile	antiprotozoal	20	self
Nyalenda	9	40978	B3	500	Adult	flagile	antiprotozoal	50	self
Makunga	4	30/8/2012	B1	91	Adult	Flagyl	antiprotozoal	30	Self
Makunga	4	31/8/12	B2	185	Adult	Flagyl	antiprotozoal	40	Self
Malemba	3	30/09/12	B1	1001	Adult	Flagyl	antiprotozoal	10	Mother
Lurambi	1	30/08/12	B1	1325	Adult	Flagyl Syrup	antiprotozoal	50	Self
Lurambi	1	31/08/12	B2	1336	Adult	Flagyl Syrup ,Action, Panadol	antiprotozoal	110	Self
Lurambi	1	30/08/12	B1	1382	Adult	Flagyl &actal Tabs	antiprotozoal	20	Self
Lurambi	1	31/08/12	B2	1407	Adult	Flagyl 200mg Tabs	antiprotozoal	30	Self
Lurambi	1	31/08/12	B2	1607	Adult	Methonidance 200mg Tabs	antiprotozoal	10	Self
Maraba	2	31/08/12	B2	1890	Adult	Flagyl	antiprotozoal	10	Mother
Maraba	2	40917	B3	1926	Adult	Flagyl	antiprotozoal	10	Mother
Makunga	4	30/8/2012	B1	85	Adult	Flagyl	antiprotozoal	30	Self
Lurambi	1	31/08/12	B2	1346	Adult	Flagyl Tabs	antiprotozoal	10	Self
Lurambi	1	30/08/12	B1	1367	Adult	Flagyl & Ampicich	antiprotozoal	80	Self
Lurambi	1	31/08/12	B2	1395	Adult	Flagyl &septum	antiprotozoal	20	Self
Maraba	2	40977	B1	1849	Adult	Flagyl	antiprotozoal	15	Dad
Maraba	2	31/08/12	B2	1878	Adult	Flagyl	antiprotozoal	10	Dad
Maraba	2	40917	B3	1938	Adult	Flagyl	antiprotozoal	10	Mother
Malemba	3	40918	B3	716		Flagyl	antiprotozoal	30
Malemba	3	40918	B3	849		Flagyl	antiprotozoal	50
Malemba	3		B1	960		Flagyl	antiprotozoal	20
Malemba	3		B1	1105		Flagyl	antiprotozoal	30
Malemba	3		B1	1189		Flagyl	antiprotozoal	30
Malemba	3		B2	1433		Flagyl	antiprotozoal	40
Malemba	3		B2	1480		Flagyl	antiprotozoal	30
Malemba	3		B2	1603		Flagyl	antiprotozoal	40
Malemba	3		B2	1713		Flagyl	antiprotozoal	30
Malemba	3		B2	1820		Flagyl	antiprotozoal	30
Malemba	3		B2	1833		Flagyl	antiprotozoal	40
Nyalenda	9	40918	B1	74	Child	franol	asmatic	50	selsf
Nyalenda	9	40918	B1	81	Child	franol	asmatic	50	selsf
Maraba	2	31/08/12	B2	89	Child	Franols	asmatic	20	Self
Maraba	2	30/8/12	B1	64	Child	Franol	asmatic	20	Self
Nyalenda	9	40949	B2	57	Youth	franal	asmatic	30	mother
Nyalenda	9	40918	B1	70	Youth	franol	asmatic	200	father
Nyalenda	9	40949	B2	61	Adult	franal	asmatic	100	self
Nyalenda	9	40918	B1	77	Adult	franol	asmatic	100	selsf
Nyalenda	9	40978	B3	83	Adult	franol	asmatic	50	self
Nyalenda	9	40918	B1	66	Adult	franol	asmatic	100	selsf
Makunga	4	30/8/2012	B1	53	Adult	Franols Tabs	asmatic	100	Mother
Maraba	2	31/08/12	B2	86	Adult	Franols	asmatic	20	Mother
Maraba	2	31/08/12	B2	87	Adult	Franols	asmatic	50	Mother
Maraba	2	2012-02-09		92	Adult	Franols	asmatic	20	Mother
Manyatta	8	40918	B1	110	Adult	abumal	Asmatic	60	self
Manyatta	8	40918	B1	113	Adult	abumal	Asmatic	100	self
Nyalenda	9	40918	B1	757	Child	e pills	contraceptive	100	selsf
Obunga	7	21/09/2012	B2	1115	Child	femiplan	contraceptive	100	mother
Nyalenda	9	40949	B2	1656	Child	e-pill	contraceptive	120	self
Nyalenda	9	40918	B1	1818	Child	depo provena	contraceptive	100	selsf
Malemba	3	40918	B3	615	Child	Trustama	contraceptive	30	Dad
Lurambi	1	40917	B3	371	Youth	Contraceptives Inj	contraceptive	100	Self
Maraba	2	30/8/12	B1	695	Youth	E .pills	contraceptive	100	Self
Maraba	2	31/08/12	B2	705	Youth	E .pills	contraceptive	100	Self
Maraba	2	40948	B4	715	Youth	E .pills	contraceptive	100	Self
Lurambi	1	31/08/12	B2	312	Youth	Contraceptive Device	contraceptive	20	Self
Lurambi	1	31/08/12	B2	357	Youth	Contraceptives Device	contraceptive	20	Self
Maraba	2	40977	B1	1338	Youth	Trust	contraceptive	20	Self
Maraba	2	40917	B3	1381	Youth	Femiplan Pills	contraceptive	30	Self
Nyalenda	9	40978	B3	348	Youth	depoproveta	contraceptive	50	mother
Nyahera	6	21/09/2012	B3	644	Youth	femy	contraceptive	40	Self
Nyalenda	9	40949	B2	724	Youth	e pill	contraceptive	140	mother
Nyalenda	9	40949	B2	734	Youth	e pill	contraceptive	100	self
Nyahera	6	22/09/2012	B4	1081	Youth	femiplan	contraceptive	50	self
Obunga	7	21/09/2012	B2	1128	Youth	femiplan	contraceptive	100	self
Obunga	7	22/09/2012	B3	1147	Youth	femiplan	contraceptive	50	self
Obunga	7	22/09/2012	B3	1167	Youth	femiplan	contraceptive	100	self
Manyatta	8	40918	B1	1207	Youth	femiplan	contraceptive	30	self
Manyatta	8	40918	B1	1226	Youth	femiplan	contraceptive	50	self
Manyatta	8	40918	B1	1280	Youth	femiplan	contraceptive	90	self
Manyatta	8	40918	B1	1288	Youth	femiplan	contraceptive	40	self
Manyatta	8	40918	B1	1294	Youth	femiplan	contraceptive	40	self
Manyatta	8	2/10/2012	B2	1345	Youth	femiplan	contraceptive	100	self
Nyahera	6	21/09/2012	B3	1384	Youth	trust	contraceptive	30	Self
Manyatta	8	40978	B3	1393	Youth	femiplan	contraceptive	90	self
Nyahera	6	21/09/2012	B3	1397	Youth	trust	contraceptive	20	Self
Manyatta	8	40978	B3	1405	Youth	femiplan	contraceptive	90	self
Nyalenda	9	40918	B1	1418	Youth	femiplan	contraceptive	30	selsf
Nyahera	6	21/09/2012	B3	1454	Youth	trust	contraceptive	50	Self
Nyahera	6	22/09/2012	B4	1504	Youth	trust	contraceptive	100	self
Nyahera	6	22/09/2012	B4	1556	Youth	trust	contraceptive	50	self
Nyahera	6	22/09/2012	B4	1593	Youth	trust	contraceptive	50	self
Nyalenda	9	40949	B2	1675	Youth	e-pill	contraceptive	140	self
Obunga	7	21/09/2012	B2	1740	Youth	trust	contraceptive	30	self
Obunga	7	21/09/2012	B2	1755	Youth	trust	contraceptive	50	self
Nyalenda	9	40949	B2	1831	Youth	depo provera	contraceptive	50	self
Obunga	7	22/09/2012	B3	1188	Youth	femiplan	contraceptive	100	self
Nyahera	6	21/09/2012	B3	1371	Youth	trust	contraceptive	20	Self
Nyahera	6	21/09/2012	B3	1439	Youth	trust	contraceptive	100	Self
Nyahera	6	22/09/2012	B4	1470	Youth	trust	contraceptive	30	self
Nyahera	6	22/09/2012	B4	1487	Youth	trust	contraceptive	60	self
Nyahera	6	22/09/2012	B4	1538	Youth	trust	contraceptive	80	self
Nyahera	6	22/09/2012	B4	1574	Youth	trust	contraceptive	10	self
Nyahera	6	22/09/2012	B4	1611	Youth	trust	contraceptive	60	self
Nyahera	6	22/09/2012	B4	1666	Youth	trust	contraceptive	60	self
Obunga	7	20/09/2012	B1	1682	Youth	trust	contraceptive	50	mother
Obunga	7	20/09/2012	B1	1720	Youth	trust	contraceptive	10	self
Obunga	7	21/09/2012	B2	1784	Youth	trust	contraceptive	40	self
Obunga	7	22/09/2012	B3	1825	Youth	trust	contraceptive	30	self
Manyatta	8	2/10/2012	B2	1965	Youth	trust	contraceptive	40	self
Manyatta	8	2/10/2012	B2	1976	Youth	trust	contraceptive	40	self
Manyatta	8	2/10/2012	B2	1985	Youth	trust	contraceptive	40	self
Manyatta	8	2/10/2012	B2	1994	Youth	trust	contraceptive	20	self
Manyatta	8	40978	B3	2010	Youth	trust	contraceptive	40	self
Manyatta	8	40978	B3	2018	Youth	trust	contraceptive	40	self
Nyalenda	9	40949	B2	2032	Youth	trust	contraceptive	90	self
Manyatta	8	40918	B1	1895	Youth	trust	contraceptive	20	self
Manyatta	8	40918	B1	1931	Youth	trust	contraceptive	10	self
Manyatta	8	40918	B1	1943	Youth	trust	contraceptive	40	self
Nyalenda	9	40949	B2	743	Adult	e pill	contraceptive	100	self
Nyahera	6	19/09/2012	B1	1061	Adult	Femiplan	contraceptive	40	Mother
Nyahera	6	22/09/2012	B4	1068	Adult	femiplan	contraceptive	100	self
Nyahera	6	22/09/2012	B4	1074	Adult	femiplan	contraceptive	70	self
Nyahera	6	22/09/2012	B4	1090	Adult	femiplan	contraceptive	30	self
Obunga	7	21/09/2012	B2	1097	Adult	femiplan	contraceptive	60	self
Obunga	7	21/09/2012	B2	1104	Adult	femiplan	contraceptive	100	self
Obunga	7	21/09/2012	B2	1138	Adult	femiplan	contraceptive	100	self
Obunga	7	22/09/2012	B3	1156	Adult	femiplan	contraceptive	100	self
Obunga	7	22/09/2012	B3	1179	Adult	femiplan	contraceptive	100	self
Manyatta	8	40918	B1	1216	Adult	femiplan	contraceptive	80	self
Manyatta	8	40918	B1	1237	Adult	femiplan	contraceptive	60	self
Manyatta	8	40918	B1	1248	Adult	femiplan	contraceptive	60	self
Manyatta	8	40918	B1	1261	Adult	femiplan	contraceptive	70	self
Manyatta	8	40918	B1	1270	Adult	femiplan	contraceptive	20	self
Manyatta	8	40918	B1	1299	Adult	femiplan	contraceptive	70	self
Manyatta	8	40918	B1	1306	Adult	femiplan	contraceptive	50	self
Manyatta	8	40918	B1	1315	Adult	femiplan	contraceptive	100	self
Manyatta	8	40918	B1	1324	Adult	femiplan	contraceptive	100	self
Manyatta	8	2/10/2012	B2	1335	Adult	femiplan	contraceptive	100	self
Manyatta	8	2/10/2012	B2	1355	Adult	femiplan	contraceptive	20	self
Manyatta	8	40978	B3	1365	Adult	femiplan	contraceptive	20	self
Manyatta	8	40978	B3	1380	Adult	femiplan	contraceptive	30	self
Nyahera	6	21/09/2012	B3	1410	Adult	trust	contraceptive	80	Self
Nyalenda	9	40949	B2	1432	Adult	femiplan	contraceptive	100	self
Nyalenda	9	40949	B2	1448	Adult	femiplan	contraceptive	30	mother
Nyahera	6	22/09/2012	B4	1629	Adult	trust	contraceptive	70	self
Nyalenda	9	40949	B2	749	Adult	e pill	contraceptive	100	self
Nyahera	6	19/09/2012	B1	1349	Adult	Trust	contraceptive	40	Self
Nyahera	6	19/09/2012	B1	1359	Adult	Trust	contraceptive	20	Self
Nyahera	6	21/09/2012	B3	1424	Adult	trust	contraceptive	60	Self
Nyahera	6	22/09/2012	B4	1520	Adult	trust	contraceptive	90	self
Nyahera	6	22/09/2012	B4	1647	Adult	trust	contraceptive	20	self
Obunga	7	20/09/2012	B1	1702	Adult	trust	contraceptive	20	self
Obunga	7	21/09/2012	B2	1770	Adult	trust	contraceptive	60	self
Obunga	7	22/09/2012	B3	1799	Adult	trust	contraceptive	70	self
Obunga	7	22/09/2012	B3	1813	Adult	trust	contraceptive	30	self
Obunga	7	22/09/2012	B3	1840	Adult	trust	contraceptive	30	self
Manyatta	8	2/10/2012	B2	2002	Adult	trust	contraceptive	20	self
Nyalenda	9	40949	B2	2025	Adult	trust	contraceptive	40	self
Manyatta	8	40918	B1	1199	Adult	femiplan	contraceptive	40	self
Manyatta	8	40918	B1	1856	Adult	trust	contraceptive	80	self
Manyatta	8	40918	B1	1870	Adult	trust	contraceptive	95	self
Manyatta	8	40918	B1	1883	Adult	trust	contraceptive	80	self
Manyatta	8	40918	B1	1907	Adult	trust	contraceptive	90	self
Manyatta	8	40918	B1	1919	Adult	trust	contraceptive	80	self
Manyatta	8	40918	B1	1954	Adult	trust	contraceptive	20	self
Makunga	4	31/8/12	B2	163	Adult	Depo-Provera	contraceptive	60	Self
Lurambi	1	30/08/12	B1	323	Adult	Contraceptives	contraceptive	60	Self
Lurambi	1	40917	B3	331	Adult	Contraceptives	contraceptive	180	Self
Makunga	4	40917	B3	341	Adult	Depo-Provera inje	contraceptive	60	Self
Lurambi	1	31/08/12	B2	369	Adult	Contraceptives Inj	contraceptive	100	Self
Lurambi	1	40917	B3	373	Adult	Contraceptives Pills	contraceptive	30	Self
Malemba	3	40918	B3	638	Adult	Femiplan Pills	contraceptive	30	Mother
Bushiri	5	05/09/2012	B1	1036	Adult	Femiplan	contraceptive	65	Self
Bushiri	5	05/09/2012	B1	1041	Adult	Femiplan	contraceptive	65	Self
Bushiri	5	05/09/2012	B1	1049	Adult	Femiplan	contraceptive	65	Self
Bushiri	5	06/09/2012	B2	1056	Adult	Femiplan	contraceptive	65	Self
Malemba	3	31/09/12	B2	1356	Adult	Femiplan Pills	contraceptive	30	Mother
Maraba	2	40917	B3	1394	Adult	Femiplan Pills	contraceptive	30	Mother
Maraba	2	40917	B3	1406	Adult	Femiplan Pills	contraceptive	30	Mother
Malemba	3	31/09/12	B2	1791	Adult	Depo Inj	contraceptive	50	Mother
Lurambi	1	31/08/12	B2	314	Adult	Contraceptive Device	contraceptive	50	Self
Lurambi	1	30/08/12	B1	327	Adult	Contraceptives	contraceptive	100	Self
Lurambi	1	30/08/12	B1	347	Adult	Contraceptives Device	contraceptive	100	Self
Lurambi	1	31/08/12	B2	352	Adult	Contraceptives Device	contraceptive	20	Self
Lurambi	1	40917	B3	363	Adult	Contraceptives Device	contraceptive	100	Self
Maraba	2	40917	B3	2039	Adult	Trust Studded	contraceptive	50	Dad
Lurambi	1	30/08/12	B1	2046	Adult	Trust Studed (contraceptives)	contraceptive	50	Self
Lurambi	1	30/08/12	B1	368		Contraceptives Inj	contraceptive	65	Self
Malemba	3		B2	1328		Trust	contraceptive	40
Obunga	7	20/09/2012	B1	1347	Child	mediven	corticosteroid	50	mother
Nyalenda	9	40949	B2	1617	Child	beclomine	corticosteroid	160	self
Lurambi	1	31/08/12	B2	1408	Youth	Mediven Cream	corticosteroid	60	Self
Lurambi	1	31/08/12	B2	1419	Youth	Mediven Cream	corticosteroid	60	Self
Lurambi	1	40917	B3	1434	Youth	Mediven Cream	corticosteroid	60	Self
Maraba	2	30/8/12	B1	1449	Youth	Mediven Cream	corticosteroid	50	Self
Maraba	2	30/8/12	B1	1465	Youth	Mediven Cream	corticosteroid	60	Self
Obunga	7	20/09/2012	B1	1358	Youth	mediven	corticosteroid	100	mother
Nyalenda	9	40949	B2	1634	Youth	beclomine	corticosteroid	320	father
Manyatta	8	2/10/2012	B2	1383	Adult	mediven	corticosteroid	70	self
Nyalenda	9	40918	B1	1481	Adult	mediven creem	corticosteroid	200	mother
Manyatta	8	40918	B1	1652	Adult	benastem	corticosteroid	80	self
Nyahera	6	19/09/2012	B1	1337	Adult	Mediven	corticosteroid	70	Mother
Manyatta	8	2/10/2012	B2	1368	Adult	mediven	corticosteroid	70	self
Nyalenda	9	40978	B3	1396	Adult	mediven	corticosteroid	130	self
Manyatta	8	2/10/2012	B2	631	Child	calamine	cosmetic	255	self
Bushiri	5	07/09/2012	B3	531	Child	Powder	cosmetic	40	Mother
Bushiri	5	06/09/2012	B2	1552	Child	Ointment	cosmetic	50	Mother
Malemba	3	31/09/12	B2	1729	Child	Calamine Lotion	cosmetic	80	Mother
Maraba	2	40948	B4	398	Child	Sulphur Cream	cosmetic	40	Self
Maraba	2	40948	B4	395	Youth	Sulphur Cream	cosmetic	40	Self
Maraba	2	40917	B3	520	Youth	Silvadine Cream	cosmetic	50	Self
Nyalenda	9	40949	B2	161	Youth	2.4 compex	cosmetic	50	self
Nyalenda	9	40978	B3	389	Youth	sulphar	cosmetic	50	futher
Nyalenda	9	40949	B2	623	Youth	calamin	cosmetic	80	self
Nyalenda	9	40949	B2	1203	Youth	xtradam	cosmetic	170	father
Manyatta	8	2/10/2012	B2	637	Adult	calamine	cosmetic	150	self
Nyalenda	9	40949	B2	643	Adult	calamine	cosmetic	80	self
Nyahera	6	21/09/2012	B3	730	Adult	sevin	cosmetic	140	Self
Nyalenda	9	40949	B2	392	Adult	sulphur	cosmetic	70	self
Nyalenda	9	40949	B2	617	Adult	calamin	cosmetic	80	mother
Manyatta	8	40918	B1	387	Adult	sulphar	cosmetic	90	self
Makunga	4	30/8/2012	B1	80	Adult	Calamine Lotion	cosmetic	60	Mother
Bushiri	5	05/09/2012	B1	739	Adult	sevin dust	cosmetic	100	Self
Lurambi	1	31/08/12	B2	758	Adult	Extradeum	cosmetic	180	Self
Bushiri	5	07/09/2012	B3	497	Adult	Sildenafil	cosmetic	40	Self
Malemba	3	31/09/12	B2	1232	Adult	Volin gel	cosmetic	220	Self
Bushiri	5	07/09/2012	B3	1326	Adult	Medication Soap	cosmetic	40	Self
Maraba	2	30/8/12	B1	1416	Adult	Clob & Cream	cosmetic	60	Self
Maraba	2	40977	B1	1659	Adult	Liquid Parafin	cosmetic	65	Dad
Bushiri	5	07/09/2012	B3	1733	Adult	Hair gel	cosmetic	50	Self
Malemba	3	40918	B3	750		Extraderm	cosmetic	200
Malemba	3		B2	1684		Xtraderm	cosmetic	200
Nyalenda	9	40949	B2	780	Child	kofol	cough	70	self
Nyalenda	9	40978	B3	799	Adult	kofol	cough	20	self
Nyalenda	9	40949	B2	789	Adult	kofol	cough	80	father
Nyahera	6	20/09/2012	B2	125	Child	Abz	dewormer	50	Self
Nyahera	6	20/09/2012	B2	129	Child	Abz	dewormer	30	Self
Manyatta	8	40918	B1	1650	Child	alpendazole	dewormer	40	mother
Manyatta	8	2/10/2012	B2	1272	Child	mertonidazole	dewormer	60	mother
Manyatta	8	40918	B1	139	Child	abz	dewormer	70	futher
Lurambi	1	31/08/12	B2	890	Child	Anthelmintics Susp	dewormer	50	Self
Lurambi	1	40917	B3	907	Child	Antihemintics	dewormer	50	Mother
Bushiri	5	07/09/2012	B3	149	Child	ABZ	dewormer	45	Father
Malemba	3	31/09/12	B2	1596	Child	Albendazole	dewormer	50	Dad
Lurambi	1	31/08/12	B2	11	Youth	A B Z Tabs	dewormer	30	Self
Lurambi	1	31/08/12	B2	13	Youth	A B Z	dewormer	30	Self
Makunga	4	30/8/2012	B1	32	Youth	Tinidazole	dewormer	90	Mother
Bushiri	5	06/09/2012	B2	534	Youth	Tabs metronidazole	dewormer	30	Self
Malemba	3	40918	B3	669	Youth	Metrazine	dewormer	40	Self
Maraba	2	40917	B3	2573	Youth	Abz Tabs	dewormer	30	Self
Manyatta	8	40918	B1	135	Youth	abz	dewormer	100	self
Manyatta	8	2/10/2012	B2	144	Youth	abz	dewormer	120	self
Nyalenda	9	40949	B2	555	Youth	albandasal	dewormer	100	mother
Nyalenda	9	40978	B3	1002	Youth	tinidazola	dewormer	30	mother
Nyalenda	9	40978	B3	1142	Youth	tinidazole	dewormer	60	self
Nyahera	6	19/09/2012	B1	122	Adult	Abz	dewormer	30	Self
Manyatta	8	2/10/2012	B2	678	Adult	metrodizole	dewormer	40	self
Nyalenda	9	40949	B2	1132	Adult	tinidazole	dewormer	60	self
Maraba	2	40977	B1	119	Adult	Abz	dewormer	30	Mother
Bushiri	5	06/09/2012	B2	697	Adult	Metronidazole	dewormer	30	Self
Lurambi	1	30/08/12	B1	882	Adult	Anthelmintic Susp	dewormer	50	Mother
Lurambi	1	30/08/12	B1	898	Adult	Antifungal Cream	dewormer	100	Mother
Bushiri	5	05/09/2012	B1	688	Adult	Metronidazole	dewormer	30	Self
Bushiri	5	07/09/2012	B3	707	Adult	Metronidazole / Brufen	dewormer	40	Self
Lurambi	1	30/08/12	B1	1250	Adult	Mentrodazole Tabs	dewormer	20	Self
Lurambi	1	40917	B3	1262	Adult	Mentronidazone Tabs	dewormer	10	Self
Bushiri	5	06/09/2012	B2	1615	Adult	Albendazole/indonol	dewormer	100	Self
Nyahera	6	20/09/2012	B2	1632		Aldomex	dewormer	15	Self
Malemba	3	40918	B3	794		Tinidazole	dewormer	75
Malemba	3		B1	1083		Tinidazole	dewormer	75
Malemba	3		B1	1120		Tinidazole	dewormer	75
Nyalenda	9	40949	B2	190	Child	flugone	flu	70	self
Bushiri	5	05/09/2012	B1	941	Child	Ascoril	flu	180	Mother
Malemba	3	30/09/12	B1	934	Child	Ascof Syrup	flu	50	Dad
Malemba	3	31/09/12	B2	1585	Youth	Goodmorning Syrup	flu	80	Mother
Lurambi	1	31/08/12	B2	52	Youth	Flugone Syrup	flu	100	Dad
Maraba	2	30/8/12	B1	186	Youth	Flugone	flu	80	Self
Nyalenda	9	40949	B2	950	Youth	ascoril	flu	200	mother
Nyahera	6	21/09/2012	B3	1604	Youth	goodmorning tinic	flu	100	Self
Nyalenda	9	40949	B2	1639	Youth	grabaci powder	flu	30	self
Nyalenda	9	40949	B2	107	Adult	goodmorning	flu	165	self
Nyahera	6	21/09/2012	B3	174	Adult	flugone	flu	90	Self
Nyalenda	9	40949	B2	194	Adult	flugone	flu	60	father
Nyahera	6	21/09/2012	B3	1622	Adult	goodmorning tinic	flu	50	Self
Makunga	4	30/8/2012	B1	38	Adult	Flugone	flu	150	Self
Lurambi	1	31/08/12	B2	49	Adult	Flugone Syr &cetrizine Tabs	flu	150	Self
Lurambi	1	30/08/12	B1	178	Adult	Flugone	flu	100	Self
Makunga	4	31/8/12	B2	206	Adult	Mentho Plus	flu	30	Self
Malemba	3	31/09/12	B2	1240	Adult	Menthoplus	flu	40	Mother
Lurambi	1	40917	B3	46	Adult	Flugone Caps, Throat Lozenges	flu	130	Self
Malemba	3	30/09/12	B1	1091	Adult	Lozenges	flu	90	Self
Malemba	3	31/09/12	B2	1677	Adult	Griseofalvin	flu	300	Dad
Nyalenda	9	40949	B2	883	Child	dawahist	flu	80	self
Nyalenda	9	40918	B1	256	Child	cold flu	flu	320	father
Lurambi	1	40917	B3	909	Child	Dawahist, Septum Syrup	flu	100	Dad
Malemba	3	30/09/12	B1	1067	Youth	Dawahost	flu	60	Self
Nyahera	6	20/09/2012	B2	278	Youth	Cold-Caps	flu	30	mother
Nyalenda	9	40978	B3	290	Youth	coldflu	flu	10	self
Nyalenda	9	40949	B2	464	Youth	cytroxim	flu	180	self
Nyahera	6	21/09/2012	B3	253	Youth	cold cup	flu	40	Self
Nyalenda	9	40978	B3	287	Adult	coldflu	flu	30	self
Nyalenda	9	40918	B1	857	Adult	dawahist	flu	9	mother
Nyalenda	9	40949	B2	874	Adult	dawahist	flu	70	mother
Nyalenda	9	40978	B3	892	Adult	dawahist	flu	50	self
Nyalenda	9	40978	B3	900	Adult	dawahist	flu	70	self
Nyalenda	9	40949	B2	1430	Adult	clodflu	flu	120	father
Nyahera	6	20/09/2012	B2	281	Adult	Cold-Caps	flu	40	mother
Nyahera	6	20/09/2012	B2	848	Adult	Dawahist	flu	60	Self
Nyalenda	9	40918	B1	866	Adult	dawahist	flu	150	selsf
Manyatta	8	40918	B1	261	Adult	coldcap	flu	50	self
Makunga	4	31/8/12	B2	249	Adult	Cold Caps/ Panadol	flu	30	Self
Maraba	2	40977	B1	457	Adult	Curamol Syr	flu	65	Mother
Bushiri	5	06/09/2012	B2	271	Adult	coldcaps	flu	40	Self
Bushiri	5	06/09/2012	B2	276	Adult	Coldcaps	flu	60	Self
Lurambi	1	30/08/12	B1	450	Adult	Cough Syrup	flu	200	Self
Lurambi	1	40917	B3	2170	Adult	Cofrid Tabs	flu	10	Self
Malemba	3	40918	B3	842		Dawahist	flu	60
Makunga	4	40917	B3	343	Child	5% Dextrose	food supp	80	Mother
Makunga	4	40917	B3	396	Child	5% Dextrose	food supp	80	Mother
Lurambi	1	30/08/12	B1	867	Child	Multivitamin Tabs	food suppl	10	Mother
Malemba	3	40918	B3	769	Child	Multivitaminia	food suppl	60	Dad
Malemba	3	31/09/12	B2	1435	Child	ORS	food suppl	45	Dad
Malemba	3	40918	B3	850	Youth	Multivitamin	food suppl	100	Mother
Nyalenda	9	40949	B2	1117	Youth	m vit	food suppl	70	self
Manyatta	8	40918	B1	782	Youth	multivite	food suppl	50	self
Nyahera	6	20/09/2012	B2	1149	Adult	M/VIT	food suppl	30	Self
Manyatta	8	2/10/2012	B2	781	Adult	multivitamin	food suppl	50	self
Manyatta	8	40918	B1	790	Adult	multivite	food suppl	40	self
Nyalenda	9	40978	B3	808	Adult	multivite	food suppl	20	self
Nyahera	6	19/09/2012	B1	752	Adult	Mlutes	food suppl	30	Self
Manyatta	8	2/10/2012	B2	768	Adult	multivitamin	food suppl	100	self
Nyalenda	9	40978	B3	801	Adult	multivite	food suppl	10	self
Nyalenda	9	40978	B3	1587	Adult	maltivitamine	food suppl	30	self
Bushiri	5	07/09/2012	B3	760	Adult	Multi Vitamins	food suppl	30	Self
Lurambi	1	30/08/12	B1	858	Adult	Multivitamin Tabs	food suppl	30	Self
Lurambi	1	31/08/12	B2	875	Adult	Multivitamin Tabs	food suppl	20	Self
Lurambi	1	30/08/12	B1	1107	Adult	M /vit Tabs	food suppl	10	Self
Bushiri	5	05/09/2012	B1	1130	Adult	M.acid	food suppl	90	Self
Bushiri	5	05/09/2012	B1	1158	Adult	M/vitamins	food suppl	30	Self
Maraba	2	30/8/12	B1	1099	Adult	M .vife Tabs	food suppl	20	Self
Nyahera	6	20/09/2012	B2	1141		M/vit	food suppl	10	Father
Nyahera	6	20/09/2012	B2	1450		Ors	food suppl	20	Self
Malemba	3	40918	B3	770		ORS	food suppl	15
Obunga	7	21/09/2012	B2	506	Youth	vitamin	food suppliment	31	mother
Obunga	7	21/09/2012	B2	514	Youth	vitamin	food suppliment	90	self
Obunga	7	21/09/2012	B2	522	Adult	vitamin	food suppliment	10	self
Bushiri	5	07/09/2012	B3	1491	Adult	B Complex Tabs	food suppliment	10	Self
Bushiri	5	07/09/2012	B3	1474	Adult	B Complex / Sept / Paracet	food suppliment	120	Self
Malemba	3	30/09/12	B1	954	Adult	Propranolol	high blood pressure	20	Mother
Nyalenda	9	40918	B1	659	Child	ferob	iron suppl	8	selsf
Makunga	4	31/8/12	B2	133	Child	Ferro-B Sy	iron suppl	60	Self
Bushiri	5	05/09/2012	B1	425	Child	Erythromycin syr salbatamol syr	iron suppl	150	Mother
Nyahera	6	21/09/2012	B3	428	Youth	randenon	iron suppl	120	Self
Nyahera	6	19/09/2012	B1	438	Adult	Fesou/Folate	iron suppl	46	Self
Nyahera	6	21/09/2012	B3	651	Adult	fero b	iron suppl	200	Self
Manyatta	8	2/10/2012	B2	1119	Adult	renfaron	iron suppl	30	futher
Nyahera	6	21/09/2012	B3	434	Adult	Ranferon	iron suppl	350	Self
Makunga	4	31/8/12	B2	137	Adult	Erythromycin Tabs	iron suppl	192	Mother
Bushiri	5	05/09/2012	B1	141	Adult	Erythromycin tabs	iron suppl	300	Self
Makunga	4	40917	B3	386	Adult	Ranferon syrup Plus	iron suppl	530	Mother
Bushiri	5	05/09/2012	B1	422	Adult	Ramferon	iron suppl	300	Self
Bushiri	5	07/09/2012	B3	431	Adult	Feso4	iron suppl	30	Self
Makunga	4	30/8/2012	B1	37	Adult	Ranferon Plus	iron suppl	540	Dad
Makunga	4	30/8/2012	B1	45	Adult	Erythorocin	iron suppl	336	Dad
Bushiri	5	06/09/2012	B2	1187	Adult	Erythromycin	iron suppl	300	Self
Malemba	3		B1	1178		Erythromycin	iron suppl	100
Makunga	4	40917	B3	292	Child	Priton Sy	pain killeir	70	Mother
Lurambi	1	30/08/12	B1	385	Child	Suibutamol 5yrs & Piriton 5yrs	pain killeir	80	Mother
Bushiri	5	05/09/2012	B1	407	Child	Syr salbatamol	pain killeir	50	Mother
Lurambi	1	40917	B3	566	Child	Sonamoja Tabs	pain killeir	10	Mother
Bushiri	5	06/09/2012	B2	221	Youth	Priton	pain killeir	20	Self
Bushiri	5	06/09/2012	B2	521	Youth	Tabs brufen	pain killeir	10	Self
Maraba	2	40948	B4	527	Youth	Sona Moja	pain killeir	10	Self
Nyahera	6	21/09/2012	B3	1131	Youth	rob	pain killeir	60	Self
Nyalenda	9	40949	B2	383	Adult	subulamol	pain killeir	70	self
Manyatta	8	40918	B1	533	Adult	sona moja	pain killeir	10	self
Manyatta	8	2/10/2012	B2	540	Adult	sona moja	pain killeir	20	self
Nyahera	6	20/09/2012	B2	561	Adult	Sonamoja	pain killeir	10	Father
Lurambi	1	40917	B3	296	Adult	Priton Tabs	pain killeir	21	Self
Lurambi	1	40917	B3	300	Adult	Priton Tabs	pain killeir	10	Self
Bushiri	5	05/09/2012	B1	505	Adult	Tabs Apc	pain killeir	20	Self
Bushiri	5	05/09/2012	B1	513	Adult	Tabs brufen	pain killeir	30	Self
Bushiri	5	05/09/2012	B1	547	Adult	Sonamoja	pain killeir	20	Self
Bushiri	5	06/09/2012	B2	554	Adult	Sonamoja	pain killeir	20	Self
Lurambi	1	40917	B3	572	Adult	Sonamoja, Brufen	pain killeir	20	Self
Malemba	3		B1	1109		Relcer gel	pain killeir	250
Nyahera	6	20/09/2012	B2	1492	Child	Brufen	pain killer	6	Father
Nyahera	6	20/09/2012	B2	1526	Child	Brufen	pain killer	5	Self
Nyahera	6	20/09/2012	B2	1579	Child	Brufen	pain killer	15	Self
Nyahera	6	20/09/2012	B2	1599	Child	Brufen	pain killer	30	mother
Nyahera	6	20/09/2012	B2	2063	Child	Paracetamol	pain killer	10	mother
Nyahera	6	21/09/2012	B3	567	Child	ibufen	pain killer	3	mother
Obunga	7	20/09/2012	B1	586	Child	ibufen	pain killer	42	self
Nyahera	6	19/09/2012	B1	592	Child	Ibuphen	pain killer	30	Mother
Nyahera	6	19/09/2012	B1	599	Child	Ibuphen	pain killer	25	Mother
Manyatta	8	40918	B1	620	Child	panadal	pain killer	50	mother
Nyahera	6	19/09/2012	B1	725	Child	Indosine	pain killer	20	Mother
Nyahera	6	19/09/2012	B1	744	Child	Indosine	pain killer	10	Mother
Nyahera	6	21/09/2012	B3	840	Child	act	pain killer	60	father
Nyahera	6	21/09/2012	B3	1032	Child	apc	pain killer	20	father
Nyalenda	9	40949	B2	1086	Child	bonnisan	pain killer	250	self
Obunga	7	20/09/2012	B1	1453	Child	piriton	pain killer	20	mother
Obunga	7	20/09/2012	B1	1672	Child	brufen	pain killer	30	mother
Nyahera	6	19/09/2012	B1	1837	Child	Piriton	pain killer	2	Mother
Nyahera	6	22/09/2012	B4	1865	Child	panadol	pain killer	40	mother
Nyahera	6	22/09/2012	B4	1903	Child	panadol	pain killer	80	mother
Obunga	7	20/09/2012	B1	1999	Child	panadol	pain killer	10	self
Manyatta	8	2/10/2012	B2	2030	Child	paracetamal	pain killer	10	futher
Nyalenda	9	40949	B2	2045	Child	piriton	pain killer	50	self
Manyatta	8	40918	B1	2073	Child	paracetamol	pain killer	70	futher
Nyalenda	9	40949	B2	2116	Child	panadol	pain killer	160	self
Nyalenda	9	40978	B3	2120	Child	panadol	pain killer	10	mother
Nyalenda	9	40978	B3	2128	Child	panadol	pain killer	30	mother
Nyahera	6	20/09/2012	B2	518	Child	Pmc	pain killer	20	Self
Nyahera	6	21/09/2012	B3	574	Child	ibufen	pain killer	5	mother
Manyatta	8	40978	B3	699	Child	panadal	pain killer	70	mother
Manyatta	8	40978	B3	737	Child	panadal	pain killer	199	mother
Nyalenda	9	40949	B2	1421	Child	pannadol	pain killer	10	self
Obunga	7	21/09/2012	B2	1728	Child	brufen	pain killer	40	mother
Nyahera	6	22/09/2012	B4	1891	Child	panadol	pain killer	70	mother
Nyahera	6	22/09/2012	B4	1927	Child	panadol	pain killer	30	mother
Nyahera	6	22/09/2012	B4	1991	Child	panadol	pain killer	80	mother
Manyatta	8	2/10/2012	B2	2008	Child	paracetamal	pain killer	10	mother
Nyalenda	9	40918	B1	2013	Child	Brufen	pain killer	50	mother
Manyatta	8	2/10/2012	B2	2024	Child	piriton	pain killer	10	mother
Nyalenda	9	40918	B1	2034	Child	Brufen	pain killer	150	mother
Nyalenda	9	40949	B2	2075	Child	brufen	pain killer	10	father
Nyalenda	9	40978	B3	2058	Child	piriton	pain killer	50	mother
Manyatta	8	40918	B1	303	Child	headex	pain killer	40	mother
Manyatta	8	40918	B1	1829	Child	brufen	pain killer	80	mother
Lurambi	1	40917	B3	130	Child	Brufen Syrup	pain killer	40	Mother
Lurambi	1	31/08/12	B2	214	Child	Piriton Tabs	pain killer	5	Mother
Maraba	2	31/08/12	B2	232	Child	Piritons	pain killer	5	Self
Lurambi	1	31/08/12	B2	652	Child	Indocid Caps	pain killer	10	Self
Malemba	3	40918	B3	663	Child	Piriton	pain killer	30	Mother
Malemba	3	40918	B3	812	Child	AC	pain killer	20	Mother
Maraba	2	40948	B4	854	Child	Actal	pain killer	10	Self
Maraba	2	40948	B4	959	Child	Asprin	pain killer	5	Mother
Malemba	3	30/09/12	B1	964	Child	Action	pain killer	20	Self
Malemba	3	30/09/12	B1	991	Child	Piriton	pain killer	30	Mother
Maraba	2	30/8/12	B1	1116	Child	Hedex	pain killer	10	Mother
Malemba	3	30/09/12	B1	1175	Child	Brufen Syrup	pain killer	40	Mother
Bushiri	5	07/09/2012	B3	1537	Child	Paracet	pain killer	10	Mother
Maraba	2	30/8/12	B1	1644	Child	Panadol	pain killer	10	Mother
Maraba	2	31/08/12	B2	1679	Child	Panadol	pain killer	5	Self
Bushiri	5	06/09/2012	B2	1681	Child	Paracet	pain killer	10	Mother
Maraba	2	31/08/12	B2	1757	Child	Actals	pain killer	5	Self
Makunga	4	31/8/12	B2	208	Child	Piriton Sy	pain killer	50	Dad
Maraba	2	31/08/12	B2	269	Child	Panadol Advance	pain killer	10	Self
Maraba	2	30/8/12	B1	846	Child	Actal	pain killer	5	Self
Maraba	2	40917	B3	1205	Child	Brufen	pain killer	10	Self
Maraba	2	2012-02-09		1223	Child	Brufen	pain killer	10	Self
Lurambi	1	31/08/12	B2	1649	Child	Action Tabs	pain killer	40	Dad
Maraba	2	30/8/12	B1	1754	Child	Piriton	pain killer	5	Self
Bushiri	5	05/09/2012	B1	1940	Child	paracet tabs	pain killer	10	Self
Makunga	4	31/8/12	B2	112	Youth	Biclo Plus	pain killer	40	Mother
Lurambi	1	40917	B3	266	Youth	Buscopan Tabs	pain killer	10	Self
Bushiri	5	06/09/2012	B2	717	Youth	Indomethazine	pain killer	30	Self
Malemba	3	40918	B3	756	Youth	Brufen	pain killer	30	Self
Maraba	2	40977	B1	1154	Youth	Brufen	pain killer	10	Self
Lurambi	1	30/08/12	B1	1185	Youth	Brufen Tabs 200mg	pain killer	10	Self
Malemba	3	31/09/12	B2	1327	Youth	Panadol	pain killer	10	Mother
Malemba	3	31/09/12	B2	1374	Youth	Action	pain killer	20	Mother
Maraba	2	40977	B1	1484	Youth	Panadol	pain killer	40	Self
Maraba	2	40977	B1	1501	Youth	Panadol	pain killer	10	Self
Maraba	2	30/8/12	B1	1515	Youth	Indocid	pain killer	10	Self
Bushiri	5	07/09/2012	B3	1555	Youth	Paracet	pain killer	10	Self
Malemba	3	31/09/12	B2	1558	Youth	Actioin	pain killer	20	Self
Bushiri	5	07/09/2012	B3	1559	Youth	Action / Paracet	pain killer	40	Mother
Maraba	2	30/8/12	B1	1590	Youth	Panadol	pain killer	5	Self
Malemba	3	31/09/12	B2	1662	Youth	Panadol Syrup	pain killer	20	Mother
Bushiri	5	06/09/2012	B2	1701	Youth	Paracet	pain killer	10	Self
Maraba	2	40948	B4	1768	Youth	Piriton	pain killer	10	Self
Maraba	2	40948	B4	1795	Youth	Panadol	pain killer	10	Self
Maraba	2	40948	B4	1809	Youth	Panadol	pain killer	10	Self
Lurambi	1	31/08/12	B2	2113	Youth	Paracetamol Tabs	pain killer	10	Self
Makunga	4	30/8/2012	B1	20	Youth	Mara Moja	pain killer	10	Dad
Maraba	2	30/8/12	B1	73	Youth	Betasil	pain killer	15	Self
Maraba	2	40917	B3	76	Youth	Betasil	pain killer	15	Self
Makunga	4	31/8/12	B2	240	Youth	Indocid	pain killer	20	Self
Lurambi	1	40917	B3	346	Youth	Bruckot Cream	pain killer	50	Self
Makunga	4	40917	B3	384	Youth	Indocid	pain killer	15	Self
Malemba	3	40918	B3	591	Youth	Cadistine	pain killer	20	Self
Malemba	3	30/09/12	B1	1027	Youth	Panadols	pain killer	20	Self
Malemba	3	30/09/12	B1	1062	Youth	Panadol	pain killer	5	Self
Malemba	3	30/09/12	B1	1098	Youth	Hedex	pain killer	50	Dad
Maraba	2	40977	B1	1106	Youth	Hedex	pain killer	40	Dad
Maraba	2	40977	B1	1164	Youth	Brufen	pain killer	5	Self
Maraba	2	31/08/12	B2	1184	Youth	Brufen	pain killer	10	Self
Maraba	2	2012-02-09		1234	Youth	Brufen	pain killer	10	Self
Bushiri	5	07/09/2012	B3	1258	Youth	Brufen	pain killer	10	Self
Bushiri	5	05/09/2012	B1	1277	Youth	Brufen	pain killer	20	Self
Bushiri	5	06/09/2012	B2	1412	Youth	Action	pain killer	10	Self
Bushiri	5	07/09/2012	B3	1502	Youth	Paracet	pain killer	10	Self
Maraba	2	40977	B1	1554	Youth	Panadol	pain killer	10	Self
Maraba	2	30/8/12	B1	1626	Youth	Panadol	pain killer	10	Self
Lurambi	1	31/08/12	B2	1631	Youth	Action Tabs	pain killer	60	Self
Maraba	2	31/08/12	B2	1717	Youth	Panadol	pain killer	10	Self
Bushiri	5	06/09/2012	B2	1719	Youth	Paracet	pain killer	10	Self
Maraba	2	40948	B4	1782	Youth	Piriton	pain killer	10	Self
Maraba	2	2012-02-09		1821	Youth	Panadol	pain killer	10	Self
Lurambi	1	40917	B3	2138	Youth	Paracetanol Tabs	pain killer	10	Self
Nyahera	6	20/09/2012	B2	570	Youth	pex	pain killer	6	Father
Nyahera	6	20/09/2012	B2	1475	Youth	Brufen	pain killer	50	Father
Nyahera	6	20/09/2012	B2	1734	Youth	Indocid	pain killer	10	Father
Nyahera	6	20/09/2012	B2	1750	Youth	Indocid	pain killer	10	Father
Nyahera	6	20/09/2012	B2	1834	Youth	Panadol	pain killer	10	mother
Manyatta	8	40918	B1	601	Youth	panadal	pain killer	40	self
Manyatta	8	40918	B1	626	Youth	panadal	pain killer	30	self
Manyatta	8	40918	B1	640	Youth	panadal	pain killer	10	self
Manyatta	8	40918	B1	646	Youth	panadal	pain killer	40	self
Nyahera	6	19/09/2012	B1	735	Youth	Indosine	pain killer	50	Mother
Manyatta	8	40918	B1	888	Youth	actal	pain killer	30	self
Obunga	7	21/09/2012	B2	1709	Youth	brufen	pain killer	87	self
Nyahera	6	22/09/2012	B4	1764	Youth	indocid	pain killer	40	self
Nyahera	6	22/09/2012	B4	1779	Youth	indocid	pain killer	50	self
Manyatta	8	40918	B1	1816	Youth	brufen	pain killer	80	self
Nyahera	6	19/09/2012	B1	1867	Youth	Piriton	pain killer	60	Mother
Nyahera	6	22/09/2012	B4	1879	Youth	panadol	pain killer	20	self
Nyahera	6	22/09/2012	B4	1915	Youth	panadol	pain killer	20	self
Nyahera	6	22/09/2012	B4	1961	Youth	panadol	pain killer	10	self
Manyatta	8	2/10/2012	B2	1988	Youth	brufen	pain killer	20	self
Manyatta	8	2/10/2012	B2	2031	Youth	piriton	pain killer	80	self
Manyatta	8	2/10/2012	B2	2038	Youth	piriton	pain killer	20	self
Obunga	7	22/09/2012	B3	2050	Youth	panadol	pain killer	20	self
Nyalenda	9	40949	B2	2065	Youth	brufen	pain killer	50	father
Nyalenda	9	40918	B1	2082	Youth	panadol	pain killer	60	mother
Nyalenda	9	40918	B1	2087	Youth	panadol	pain killer	50	mother
Nyalenda	9	40918	B1	2092	Youth	panadol	pain killer	100	selsf
Nyalenda	9	40949	B2	2108	Youth	panadol	pain killer	100	mother
Nyahera	6	20/09/2012	B2	871	Youth	Actal	pain killer	2	Self
Nyahera	6	20/09/2012	B2	1016	Youth	APC	pain killer	10	mother
Nyahera	6	20/09/2012	B2	1402	Youth	Brufen	pain killer	6	Self
Nyahera	6	20/09/2012	B2	1562	Youth	Brufen	pain killer	20	mother
Nyahera	6	20/09/2012	B2	1605	Youth	Indocid	pain killer	5	Self
Nyahera	6	20/09/2012	B2	1623	Youth	Indocid	pain killer	20	mother
Nyahera	6	20/09/2012	B2	1635	Youth	Brufen	pain killer	30	Self
Nyahera	6	20/09/2012	B2	1658	Youth	Indocid	pain killer	30	Self
Nyahera	6	20/09/2012	B2	1678	Youth	Indocid	pain killer	30	Father
Nyahera	6	20/09/2012	B2	1893	Youth	Piriton	pain killer	20	mother
Nyahera	6	20/09/2012	B2	1905	Youth	Piriton	pain killer	5	mother
Manyatta	8	40978	B3	483	Youth	pirito	pain killer	20	self
Manyatta	8	40978	B3	719	Youth	panadal	pain killer	100	self
Manyatta	8	40978	B3	727	Youth	panadal	pain killer	38	self
Nyahera	6	19/09/2012	B1	862	Youth	Actal	pain killer	5	Self
Obunga	7	20/09/2012	B1	1438	Youth	piriton	pain killer	100	self
Nyalenda	9	40918	B1	1727	Youth	betapen	pain killer	100	father
Nyahera	6	22/09/2012	B4	1950	Youth	panadol	pain killer	10	self
Manyatta	8	2/10/2012	B2	1983	Youth	paracetamal	pain killer	50	self
Obunga	7	20/09/2012	B1	2007	Youth	panadol	pain killer	80	mother
Nyalenda	9	40918	B1	2020	Youth	Brufen	pain killer	70	selsf
Obunga	7	20/09/2012	B1	2036	Youth	panadol	pain killer	30	self
Nyalenda	9	40949	B2	2060	Youth	brufen	pain killer	90	father
Nyalenda	9	40978	B3	2080	Youth	brufen	pain killer	10	self
Manyatta	8	40918	B1	581	Youth	panadal	pain killer	50	self
Manyatta	8	40918	B1	1922	Youth	brufen	pain killer	90	self
Nyahera	6	20/09/2012	B2	943	Adult	Maramoja	pain killer	20	Self
Nyahera	6	20/09/2012	B2	1460	Adult	Brufen	pain killer	30	mother
Nyahera	6	20/09/2012	B2	1509	Adult	Brufen	pain killer	10	Self
Nyahera	6	20/09/2012	B2	1618	Adult	Brufen	pain killer	20	Self
Nyahera	6	20/09/2012	B2	1653	Adult	Brufen	pain killer	10
Nyahera	6	20/09/2012	B2	1697	Adult	Indocid	pain killer	30	Father
Nyahera	6	20/09/2012	B2	1881	Adult	Piriton	pain killer	3	mother
Nyahera	6	20/09/2012	B2	2068	Adult	Paracetamol	pain killer	10	Self
Nyahera	6	19/09/2012	B1	928	Adult	Maramoja	pain killer	12	Mother
Manyatta	8	40978	B3	460	Adult	pirito	pain killer	30	self
Manyatta	8	40978	B3	468	Adult	pirito	pain killer	20	self
Manyatta	8	40978	B3	476	Adult	pirito	pain killer	60	self
Manyatta	8	40918	B1	569	Adult	panadal	pain killer	90	self
Manyatta	8	40918	B1	575	Adult	panadal	pain killer	40	self
Nyahera	6	21/09/2012	B3	580	Adult	ibufen	pain killer	20	mother
Manyatta	8	40918	B1	587	Adult	panadal	pain killer	50	self
Nyahera	6	21/09/2012	B3	598	Adult	cadustine	pain killer	50	Self
Nyahera	6	19/09/2012	B1	606	Adult	Ibuphen	pain killer	5	Mother
Manyatta	8	40918	B1	607	Adult	panadal	pain killer	30	self
Manyatta	8	40918	B1	612	Adult	panadal	pain killer	90	self
Manyatta	8	40918	B1	633	Adult	panadal	pain killer	80	self
Nyahera	6	19/09/2012	B1	660	Adult	Indocin	pain killer	3	Self
Manyatta	8	40978	B3	670	Adult	panadal	pain killer	80	self
Nyalenda	9	40949	B2	672	Adult	salbulamo	Pain killer	60	father
Manyatta	8	40978	B3	679	Adult	panadal	pain killer	49	self
Manyatta	8	40978	B3	690	Adult	panadal	pain killer	90	self
Nyahera	6	19/09/2012	B1	819	Adult	Acid pediafric	pain killer	60	Mother
Manyatta	8	2/10/2012	B2	896	Adult	actal	pain killer	10	self
Manyatta	8	2/10/2012	B2	911	Adult	mara moja	pain killer	28	self
Nyalenda	9	40978	B3	915	Adult	actal	pain killer	70	self
Nyahera	6	19/09/2012	B1	936	Adult	Maramoja	pain killer	24	Self
Nyahera	6	19/09/2012	B1	1010	Adult	APC	pain killer	15	Mother
Obunga	7	21/09/2012	B2	1437	Adult	panol	pain killer	36	self
Nyalenda	9	40918	B1	1708	Adult	betapen	pain killer	30	selsf
Obunga	7	22/09/2012	B3	1760	Adult	brufen	pain killer	10	self
Obunga	7	22/09/2012	B3	1775	Adult	brufen	pain killer	20	self
Obunga	7	22/09/2012	B3	1789	Adult	brufen	pain killer	20	self
Manyatta	8	40918	B1	1803	Adult	brufen	pain killer	70	self
Manyatta	8	40918	B1	1845	Adult	brufen	pain killer	10	self
Nyahera	6	19/09/2012	B1	1853	Adult	Piriton	pain killer	50	Mother
Nyahera	6	22/09/2012	B4	1929	Adult	piriton	pain killer	30	self
Nyahera	6	22/09/2012	B4	1939	Adult	panadol	pain killer	60	self
Manyatta	8	40918	B1	1957	Adult	brufen	pain killer	40	self
Nyahera	6	19/09/2012	B1	1962	Adult	Paracetamal	pain killer	5	Mother
Nyahera	6	22/09/2012	B4	1972	Adult	panadol	pain killer	70	self
Manyatta	8	2/10/2012	B2	1973	Adult	paracetamal	pain killer	40	self
Manyatta	8	40918	B1	1974	Adult	piriton	pain killer	250	self
Manyatta	8	40918	B1	1979	Adult	brufen	pain killer	80	self
Manyatta	8	40918	B1	1984	Adult	piriton	pain killer	80	self
Manyatta	8	40918	B1	1993	Adult	piriton	pain killer	90	self
Manyatta	8	40918	B1	2001	Adult	piriton	pain killer	20	self
Manyatta	8	2/10/2012	B2	2009	Adult	piriton	pain killer	50	self
Manyatta	8	2/10/2012	B2	2016	Adult	paracetamal	pain killer	50	self
Obunga	7	20/09/2012	B1	2022	Adult	panadol	pain killer	20	father
Manyatta	8	2/10/2012	B2	2023	Adult	paracetamal	pain killer	50	self
Nyalenda	9	40918	B1	2027	Adult	Brufen	pain killer	120	selsf
Obunga	7	20/09/2012	B1	2029	Adult	panadol	pain killer	50	self
Nyalenda	9	40949	B2	2070	Adult	brufen	pain killer	50	self
Nyalenda	9	40978	B3	2085	Adult	brufen	pain killer	60	self
Nyalenda	9	40978	B3	2090	Adult	brufen	pain killer	70	self
Nyalenda	9	40949	B2	2100	Adult	panadol	pain killer	130	self
Nyalenda	9	40978	B3	2124	Adult	panadol	pain killer	50	self
Nyahera	6	20/09/2012	B2	1024	Adult	Apc	pain killer	10	Self
Nyahera	6	20/09/2012	B2	1148	Adult	Hedex	pain killer	10	Self
Nyahera	6	20/09/2012	B2	1415	Adult	Brufen	pain killer	3	mother
Nyahera	6	20/09/2012	B2	1429	Adult	Brufen	pain killer	6	Self
Nyahera	6	20/09/2012	B2	1445	Adult	Brufen	pain killer	10	Father
Nyahera	6	20/09/2012	B2	1543	Adult	Brufen	pain killer	37	mother
Nyahera	6	20/09/2012	B2	1640	Adult	Indocid	pain killer	10	Self
Nyahera	6	20/09/2012	B2	1917	Adult	Piriton	pain killer	10	Father
Nyahera	6	20/09/2012	B2	2037	Adult	Paracetamol	pain killer	10	Self
Nyahera	6	20/09/2012	B2	2044	Adult	Paracetamol	pain killer	20	mother
Nyahera	6	20/09/2012	B2	2051	Adult	Paracetamol	pain killer	10	mother
Nyahera	6	20/09/2012	B2	2057	Adult	Paracetamol	pain killer	21	Self
Nyahera	6	21/09/2012	B3	82	Adult	calpol	pain killer	100	Self
Nyalenda	9	40949	B2	115	Adult	birocecum	pain killer	70	self
Manyatta	8	2/10/2012	B2	668	Adult	indocine	pain killer	20	self
Manyatta	8	2/10/2012	B2	677	Adult	indocine	pain killer	10	self
Manyatta	8	40978	B3	709	Adult	panadal	pain killer	80	self
Nyahera	6	19/09/2012	B1	826	Adult	Act	pain killer	120	Self
Nyahera	6	19/09/2012	B1	833	Adult	Act	pain killer	60	Self
Nyalenda	9	40949	B2	905	Adult	actal	pain killer	80	self
Nyalenda	9	40949	B2	1077	Adult	bonnisan	pain killer	300	self
Obunga	7	21/09/2012	B2	1452	Adult	panol	pain killer	50	self
Obunga	7	21/09/2012	B2	1691	Adult	brufen	pain killer	30	self
Obunga	7	21/09/2012	B2	1745	Adult	brufen	pain killer	20	self
Nyahera	6	22/09/2012	B4	1850	Adult	panadol	pain killer	30	self
Nyahera	6	19/09/2012	B1	1951	Adult	Paracetamal	pain killer	5	father
Nyahera	6	22/09/2012	B4	1982	Adult	panadol	pain killer	30	self
Manyatta	8	2/10/2012	B2	1992	Adult	paracetamal	pain killer	50	self
Manyatta	8	2/10/2012	B2	1997	Adult	brufen	pain killer	60	self
Manyatta	8	2/10/2012	B2	2000	Adult	paracetamal	pain killer	50	self
Obunga	7	20/09/2012	B1	2015	Adult	panadol	pain killer	50	mother
Manyatta	8	2/10/2012	B2	2017	Adult	piriton	pain killer	30	self
Obunga	7	21/09/2012	B2	2043	Adult	panadol	pain killer	30	self
Nyalenda	9	40949	B2	2048	Adult	brufen	pain killer	100	self
Nyalenda	9	40949	B2	2052	Adult	piriton	pain killer	200	self
Nyalenda	9	40949	B2	2054	Adult	brufen	pain killer	100	self
Nyalenda	9	40949	B2	2096	Adult	panadol	pain killer	10	self
Nyalenda	9	40949	B2	2104	Adult	panadol	pain killer	100	self
Nyalenda	9	40949	B2	2112	Adult	panadol	pain killer	50	self
Nyalenda	9	40978	B3	1578	Adult	bascopan	pain killer	6	futher
Manyatta	8	40918	B1	339	Adult	brofen	pain killer	30	self
Manyatta	8	40918	B1	593	Adult	panadal	pain killer	50	self
Manyatta	8	40918	B1	653	Adult	panadal	pain killer	20	self
Manyatta	8	40918	B1	661	Adult	panadal	pain killer	30	self
Manyatta	8	40918	B1	880	Adult	actal	pain killer	20	self
Manyatta	8	40918	B1	1168	Adult	hedex	pain killer	40	self
Manyatta	8	40918	B1	1860	Adult	brufen	pain killer	20	self
Manyatta	8	40918	B1	1874	Adult	brufen	pain killer	30	self
Manyatta	8	40918	B1	1886	Adult	brufen	pain killer	30	self
Manyatta	8	40918	B1	1898	Adult	brufen	pain killer	90	self
Manyatta	8	40918	B1	1910	Adult	brufen	pain killer	20	self
Manyatta	8	40918	B1	1934	Adult	brufen	pain killer	50	self
Manyatta	8	40918	B1	1941	Adult	piriton	pain killer	230	self
Manyatta	8	40918	B1	1946	Adult	brufen	pain killer	70	self	.;
Manyatta	8	40918	B1	1952	Adult	piriton	pain killer	70	self
Manyatta	8	40918	B1	1963	Adult	piriton	pain killer	20	self
Manyatta	8	40918	B1	1968	Adult	brufen	pain killer	70	self
Manyatta	8	40918	B1	2078	Adult	paracetamol	pain killer	50	self
Nyalenda	9	40918	B1	1794	Adult	Indocid	pain killer	10	selsf
Nyalenda	9	40918	B1	2005	Adult	Brufen	pain killer	10	selsf
Nyalenda	9	40918	B1	2041	Adult	Brufen	pain killer	60	selsf
Lurambi	1	30/08/12	B1	9	Adult	A .P .C Tabs	pain killer	10	Self
Makunga	4	30/8/2012	B1	22	Adult	Penadur 2.4 Hyplus	pain killer	50	Self
Makunga	4	31/8/12	B2	103	Adult	Mara Moja	pain killer	10	Self
Makunga	4	31/8/12	B2	182	Adult	Panadol Extra	pain killer	80	Self
Makunga	4	31/8/12	B2	201	Adult	APC Plus	pain killer	50	Self
Lurambi	1	31/08/12	B2	211	Adult	Piriton Tabs	pain killer	10	Self
Lurambi	1	31/08/12	B2	220	Adult	Piriton Tabs & Septum	pain killer	20	Self
Makunga	4	31/8/12	B2	227	Adult	Penadur Hyplus	pain killer	50	Self
Makunga	4	31/8/12	B2	258	Adult	Panadol Tabs	pain killer	10	Self
Maraba	2	2012-02-09		273	Adult	Panadol Advance	pain killer	10	Mother
Lurambi	1	40917	B3	446	Adult	Mara Moja Tabs	pain killer	10	Self
Lurambi	1	31/08/12	B2	525	Adult	Ponstan Caps	pain killer	50	Self
Bushiri	5	07/09/2012	B3	576	Adult	Pharmasal	pain killer	50	Self
Malemba	3	40918	B3	597	Adult	Brufen	pain killer	40	Mother
Lurambi	1	31/08/12	B2	624	Adult	Indocid Cabs	pain killer	5	Self
Lurambi	1	31/08/12	B2	632	Adult	Indocid Cabs	pain killer	6	Self
Lurambi	1	30/08/12	B1	691	Adult	Salbutamol Tabs	pain killer	10	Self
Malemba	3	40918	B3	728	Adult	Panadol Extra	pain killer	60	Mother
Malemba	3	40918	B3	885	Adult	Piroxicam	pain killer	30	Mother
Malemba	3	30/09/12	B1	891	Adult	Betapyne 4	pain killer	100	Mother
Bushiri	5	05/09/2012	B1	1005	Adult	APC	pain killer	30	Self
Malemba	3	30/09/12	B1	1035	Adult	Brufen Syrup	pain killer	10	Self
Malemba	3	30/09/12	B1	1048	Adult	Brufen, Piriton	pain killer	10	Self
Malemba	3	30/09/12	B1	1071	Adult	Bonissan	pain killer	220	Mother
Lurambi	1	30/08/12	B1	1197	Adult	Brufen Tabs 200mg	pain killer	20	Self
Malemba	3	30/09/12	B1	1209	Adult	Piroxicam	pain killer	50	Self
Maraba	2	40948	B4	1214	Adult	Brufen	pain killer	10	Mother
Maraba	2	40917	B3	1218	Adult	Piroxicam	pain killer	25	Mother
Bushiri	5	07/09/2012	B3	1246	Adult	Brufen	pain killer	30	Self
Bushiri	5	06/09/2012	B2	1285	Adult	Brufen	pain killer	20	Self
Malemba	3	31/09/12	B2	1286	Adult	Cadistin	pain killer	180	Self
Bushiri	5	06/09/2012	B2	1292	Adult	Brufen	pain killer	30	Self
Maraba	2	40977	B1	1467	Adult	Panadol	pain killer	30	Mother
Lurambi	1	40917	B3	1493	Adult	Brufen 200mg Tabs	pain killer	10	Self
Lurambi	1	40917	B3	1510	Adult	Brufen 200mg Tabs	pain killer	10	Self
Bushiri	5	07/09/2012	B3	1519	Adult	Paracet	pain killer	10	Self
Lurambi	1	40917	B3	1527	Adult	Brufen 400mg Tabs	pain killer	20	Self
Maraba	2	40977	B1	1536	Adult	Panadol	pain killer	10	Self
Bushiri	5	07/09/2012	B3	1540	Adult	Action / Paracet	pain killer	90	Self
Maraba	2	40948	B4	1542	Adult	Bascopan	pain killer	20	Mother
Maraba	2	30/8/12	B1	1572	Adult	Panadol	pain killer	10	Mother
Bushiri	5	07/09/2012	B3	1573	Adult	Paracet	pain killer	20	Self
Bushiri	5	07/09/2012	B3	1589	Adult	Pactiontab	pain killer	20	Self
Bushiri	5	07/09/2012	B3	1591	Adult	Paracet	pain killer	10	Self
Maraba	2	30/8/12	B1	1608	Adult	Panadol	pain killer	10	Mother
Bushiri	5	07/09/2012	B3	1609	Adult	Paracet	pain killer	10	Self
Lurambi	1	30/08/12	B1	1613	Adult	Action Tabs	pain killer	60	Self
Bushiri	5	05/09/2012	B1	1627	Adult	Paracet	pain killer	10	Self
Maraba	2	31/08/12	B2	1699	Adult	Panadol	pain killer	10	Mother
Malemba	3	31/09/12	B2	1742	Adult	Actals	pain killer	20	Mother
Maraba	2	40917	B3	1752	Adult	Panadol	pain killer	5	Mother
Lurambi	1	31/08/12	B2	1801	Adult	Action,Panadol,Septum Tabs	pain killer	90	Self
Malemba	3	31/09/12	B2	1835	Adult	Panadol	pain killer	5	Mother
Lurambi	1	31/08/12	B2	1842	Adult	Actals & Paracetanol Tabs	pain killer	20	Self
Lurambi	1	30/08/12	B1	1858	Adult	Actals Tabs	pain killer	10	Self
Lurambi	1	30/08/12	B1	1872	Adult	Actals Tabs	pain killer	10	Self
Lurambi	1	31/08/12	B2	2083	Adult	Paracetamol & Septum	pain killer	20	Self
Lurambi	1	30/08/12	B1	2101	Adult	Paracetamol Tabs	pain killer	10	Self
Lurambi	1	30/08/12	B1	2121	Adult	Paracetamol, Piriton Tabs	pain killer	20	Self
Lurambi	1	31/08/12	B2	2575	Adult	Celestramine Tabs	pain killer	100	Self
Makunga	4	30/8/2012	B1	1	Adult	Action	pain killer	10	Self
Makunga	4	30/8/2012	B1	5	Adult	Penadur Hyplus	pain killer	100	Self
Makunga	4	30/8/2012	B1	14	Adult	Cadistin Syrup	pain killer	150	Self
Makunga	4	30/8/2012	B1	44	Adult	Hedex	pain killer	10	Self
Makunga	4	30/8/2012	B1	47	Adult	Actals	pain killer	20	Dad
Makunga	4	30/8/2012	B1	59	Adult	Panadol Extra	pain killer	15	Self
Makunga	4	30/8/2012	B1	69	Adult	Betasil	pain killer	10	Self
Makunga	4	30/8/2012	B1	78	Adult	Piriton Syrup	pain killer	50	Dad
Makunga	4	30/8/2012	B1	88	Adult	Mara Moja	pain killer	10	Self
Makunga	4	31/8/12	B2	100	Adult	Action	pain killer	10	Self
Makunga	4	31/8/12	B2	126	Adult	Brufen Plus	pain killer	20	Self
Makunga	4	31/8/12	B2	195	Adult	Pharmasal Oint	pain killer	60	Self
Lurambi	1	40917	B3	216	Adult	Piriton Tabs	pain killer	5	Self
Lurambi	1	30/08/12	B1	236	Adult	Pirojacrim Caps	pain killer	40	Self
Makunga	4	31/8/12	B2	260	Adult	Buscopan Plus	pain killer	100	Self
Lurambi	1	40917	B3	440	Adult	Mara Moja Tabs	pain killer	10	Self
Lurambi	1	40917	B3	452	Adult	Mara Moja Tabs	pain killer	15	Self
Malemba	3	40918	B3	588	Adult	Panadol	pain killer	20	Self
Malemba	3	40918	B3	619	Adult	Indocid	pain killer	30	Dad
Lurambi	1	31/08/12	B2	639	Adult	Indocid Cabs	pain killer	10	Self
Lurambi	1	31/08/12	B2	645	Adult	Indocid Cabs	pain killer	20	Self
Lurambi	1	30/08/12	B1	681	Adult	Salbutamol Tabs	pain killer	30	Self
Lurambi	1	40917	B3	700	Adult	Salbutamol Tabs	pain killer	10	Self
Malemba	3	40918	B3	835	Adult	Brufen	pain killer	20	Dad
Lurambi	1	40917	B3	920	Adult	Mara Moja Tabs	pain killer	15	Self
Lurambi	1	40917	B3	931	Adult	Actal Tabs	pain killer	10	Self
Lurambi	1	30/08/12	B1	1055	Adult	Brufen,Celestramin&Septrin	pain killer	50	Self
Lurambi	1	40917	B3	1060	Adult	Brufen,Indocid Caps	pain killer	20	Self
Maraba	2	40977	B1	1145	Adult	Brufen	pain killer	15	Dad
Maraba	2	31/08/12	B2	1174	Adult	Brufen	pain killer	20	Dad
Maraba	2	31/08/12	B2	1196	Adult	Brufen	pain killer	10	Dad
Bushiri	5	07/09/2012	B3	1268	Adult	Brufen	pain killer	20	Self
Bushiri	5	06/09/2012	B2	1426	Adult	Action	pain killer	20	Self
Lurambi	1	31/08/12	B2	1451	Adult	Panadol	pain killer	10	Self
Lurambi	1	40917	B3	1468	Adult	Paracentanol Tabs	pain killer	5	Self
Lurambi	1	30/08/12	B1	1476	Adult	Brufen 200mg Tabs	pain killer	10	Self
Lurambi	1	40917	B3	1485	Adult	Paracentanol Tabs	pain killer	10	Self
Malemba	3	31/09/12	B2	1497	Adult	Indocid	pain killer	30	Self
Maraba	2	40977	B1	1518	Adult	Panadol	pain killer	20	Dad
Bushiri	5	07/09/2012	B3	1522	Adult	Action / Nerobine	pain killer	130	Self
Bushiri	5	07/09/2012	B3	1576	Adult	Action / Paracet	pain killer	70	Self
Bushiri	5	07/09/2012	B3	1595	Adult	Action / Paracet	pain killer	80	Self
Bushiri	5	05/09/2012	B1	1645	Adult	Paracet	pain killer	15	Self
Maraba	2	31/08/12	B2	1661	Adult	Panadol	pain killer	10	Dad
Bushiri	5	06/09/2012	B2	1664	Adult	Paracet	pain killer	10	Self
Lurambi	1	31/08/12	B2	1680	Adult	Panadol& Indocid	pain killer	10	Self
Lurambi	1	31/08/12	B2	1700	Adult	Panadol, Action Tabs	pain killer	80	Self
Lurambi	1	30/08/12	B1	1705	Adult	Action Tabs & Paracetmol	pain killer	80	Self
Maraba	2	40917	B3	1736	Adult	Panadol	pain killer	10	Dad
Maraba	2	40917	B3	1766	Adult	Panadol	pain killer	5	Dad
Maraba	2	40917	B3	1780	Adult	Panadol	pain killer	5	Dad
Lurambi	1	40917	B3	1787	Adult	Action,Indocid,Picet	pain killer	90	Self
Bushiri	5	07/09/2012	B3	1828	Adult	Action/paracet	pain killer	70	Self
Lurambi	1	40917	B3	2088	Adult	Paracetamol Tabs	pain killer	10	Self
Lurambi	1	30/08/12	B1	2093	Adult	Paracetamol Tabs	pain killer	10	Self
Lurambi	1	30/08/12	B1	2097	Adult	Paracetamol Tabs	pain killer	10	Self
Lurambi	1	30/08/12	B1	2105	Adult	Paracetamol Tabs	pain killer	10	Self
Lurambi	1	30/08/12	B1	2109	Adult	Paracetamol Tabs	pain killer	10	Self
Lurambi	1	31/08/12	B2	2117	Adult	Paracetamol Tabs	pain killer	10	Self
Lurambi	1	31/08/12	B2	2125	Adult	Paracetanol	pain killer	5	Self
Lurambi	1	40917	B3	2132	Adult	Paracetanol Tabs	pain killer	50	Self
Lurambi	1	30/08/12	B1	2135	Adult	Paracetanol Tabs	pain killer	5	Self
Lurambi	1	40917	B3	2144	Adult	Paracetanol,Brufen,Indocid Caps	pain killer	30	Self
Bushiri	5	06/09/2012	B2	2147	Adult	Parnotab	pain killer	100	Self
Nyahera	6	20/09/2012	B2	1715		Indocid	pain killer	30	Father
Malemba	3	40918	B3	585		Action	pain killer	20
Malemba	3	40918	B3	613		Panadol	pain killer	30
Malemba	3	40918	B3	616		Brufen	pain killer	30
Malemba	3	40918	B3	627		Panadol	pain killer	10
Malemba	3	40918	B3	630		Bunicure	pain killer	60
Malemba	3	40918	B3	634		Panadol	pain killer	50
Malemba	3	40918	B3	635		Piriton	pain killer	30
Malemba	3	40918	B3	642		Action	pain killer	10
Malemba	3	40918	B3	662		Panadol syrup	pain killer	30
Malemba	3	40918	B3	671		Panadol	pain killer	10
Malemba	3	40918	B3	680		Panadol	pain killer	20
Malemba	3	40918	B3	771		Panadol	pain killer	30
Malemba	3	40918	B3	792		Panadol	pain killer	20
Malemba	3	40918	B3	802		Panadol	pain killer	10
Malemba	3	40918	B3	809		Panadol	pain killer	10
Malemba	3	40918	B3	816		Panadol	pain killer	60
Malemba	3	40918	B3	829		panadol syr	pain killer	30
Malemba	3	40918	B3	863		Action	pain killer	20
Malemba	3	40918	B3	876		Panadol	pain killer	10
Malemba	3	40918	B3	884		Panadol	pain killer	40
Malemba	3		B1	893		Mara moja	pain killer	10
Malemba	3		B1	902		Panadol	pain killer	10
Malemba	3		B1	904		AC	pain killer	30
Malemba	3		B1	912		Panadol	pain killer	30
Malemba	3		B1	929		Panadol	pain killer	10
Malemba	3		B1	944		Panadol	pain killer	10
Malemba	3		B1	946		Actals	pain killer	10
Malemba	3		B1	952		Piriton	pain killer	15
Malemba	3		B1	980		Indocid	pain killer	10	self
Malemba	3		B1	981		Panadol	pain killer	10
Malemba	3		B1	988		Panadol	pain killer	30
Malemba	3		B1	1030		Action	pain killer	10
Malemba	3		B1	1050		Piriton	pain killer	5
Malemba	3		B1	1124		Brufen	pain killer	30	Self
Malemba	3		B1	1135		Brufen	pain killer	20	Self
Malemba	3		B1	1170		Panadol Syrup	pain killer	10
Malemba	3		B2	1348		Panadol Syrup	pain killer	5
Malemba	3		B2	1369		Panadol	pain killer	30
Malemba	3		B2	1370		Piriton	pain killer	20
Malemba	3		B2	1409		Panadols	pain killer	10
Malemba	3		B2	1420		Panadol	pain killer	30
Malemba	3		B2	1422		Piriton	pain killer	30
Malemba	3		B2	1436		Panadol	pain killer	30
Malemba	3		B2	1461		Brufen	pain killer	20
Malemba	3		B2	1663		Panadol Syrup	pain killer	20
Malemba	3		B2	1739		Piriton	pain killer	30
Malemba	3		B2	1772		Action	pain killer	30
Malemba	3		B2	1827		Actals	pain killer	30
Malemba	3		B2	1851		Panadols	pain killer	20
Maraba	2	40917	B3	1606	Youth	Mara Moja	paina killer	10	Self
Lurambi	1	31/08/12	B2	1273	Child	Promethazine Syr, Action & PCM Syr	painkiller	130	Dad
Bushiri	5	07/09/2012	B3	537	Adult	Pesticide	Pesticide	100	Self
Bushiri	5	05/09/2012	B1	544	Adult	Pesticide	Pesticide	80	Self
Bushiri	5	06/09/2012	B2	551	Adult	Pesticide	Pesticide	100	Self
Bushiri	5	06/09/2012	B2	559	Adult	Pesticide	Pesticide	70	Self
Bushiri	5	05/09/2012	B1	1034	Adult	Ascharicide/pesticide	pesticide	120	Self
Nyahera	6	20/09/2012	B2	708	Child	Omeprazole	protein pump inhibitors	20	mother
Nyahera	6	19/09/2012	B1	698	Adult	Omeprazole	protein pump inhibitors	50	Mother
Nyalenda	9	40918	B1	1765	Adult	omeprozal	protein pump inhibitors	150	selsf
Malemba	3	31/09/12	B2	1716	Adult	Omeprazole	protein pump inhibitors	100	Self
Lurambi	1	31/08/12	B2	1751	Adult	Omeprazole Caps	protein pump inhibitors	20	Self
Makunga	4	30/8/2012	B1	84	Adult	Omeprabole	protein pump inhibitors	50	Dad
Malemba	3	30/09/12	B1	1108	Adult	Omeprazole	protein pump inhibitors	100	Dad
Lurambi	1	31/08/12	B2	1735	Adult	Omeprazole Caps	protein pump inhibitors	50	Self
Malemba	3	40918	B3	689		Omeprazole	protein pump inhibitors	50
Bushiri	5	07/09/2012	B3	935	Adult	Hydrocort / Aminophilline	steriod	100	Self
Bushiri	5	06/09/2012	B2	951	Adult	Hydrocortisone / Aminophilline	steriod	100	Self
Makunga	4	40917	B3	309	Child	PPF Plus	supplement	90	Mother
Makunga	4	31/8/12	B2	118	Child	PPF	supplement	40	Dad
Makunga	4	40917	B3	324	Youth	PPF Plus	supplement	50	Dad
Nyahera	6	20/09/2012	B2	79	Youth	Pracet	supplement	40	Self
Nyahera	6	20/09/2012	B2	538	Adult	pp	supplement	50	Self
Nyahera	6	20/09/2012	B2	552	Adult	Ppf	supplement	50	Self
Nyahera	6	19/09/2012	B1	121	Adult	Ppf	supplement	50	Self
Makunga	4	30/8/2012	B1	75	Adult	PPF(Proc Fortified)	supplement	40	Self
Makunga	4	31/8/12	B2	105	Adult	PPF Inje	supplement	40	Self
Bushiri	5	06/09/2012	B2	545	Adult	Ppf	supplement	40	Self
Nyahera	6	21/09/2012	B3	1172	Adult	white found ointment	suppliment	10	mother
Manyatta	8	2/10/2012	B2	556	Child	cotton wool	suppliment	10	mother
Nyalenda	9	40949	B2	1498	Child	menthleted spirit	suppliment	100	self
Makunga	4	30/8/2012	B1	15	Child	Branula	suppliment	50	Mother
Makunga	4	30/8/2012	B1	16	Child	Branula	suppliment	50	Mother
Makunga	4	30/8/2012	B1	36	Child	Branula	suppliment	100	Mother
Bushiri	5	07/09/2012	B3	330	Child	Branular/G.set/strapping	suppliment	200	Mother
Makunga	4	40917	B3	393	Child	Needle / Syringe	suppliment	20	Mother
Bushiri	5	07/09/2012	B3	1508	Child	Bandage	suppliment	20	Mother
Bushiri	5	05/09/2012	B1	272	Child	Giving set	suppliment	40	Father
Maraba	2	31/08/12	B2	788	Child	Elastroplast	suppliment	50	Self
Bushiri	5	07/09/2012	B3	101	Youth	Glycerine	suppliment	50	Self
Bushiri	5	05/09/2012	B1	192	Youth	Strapping	suppliment	50	Mother
Maraba	2	31/08/12	B2	380	Youth	Cotton 50gms	suppliment	50	Self
Maraba	2	40977	B1	562	Youth	Hydrogen Peroxide	suppliment	120	Self
Malemba	3	30/09/12	B1	1152	Youth	Water Guard	suppliment	20	Mother
Makunga	4	30/8/2012	B1	2	Youth	20 Cc Syringe	suppliment	15	Dad
Makunga	4	30/8/2012	B1	3	Youth	Hanza Bandege	suppliment	10	Self
Maraba	2	40977	B1	71	Youth	Gauze Bandage	suppliment	10	Self
Makunga	4	31/8/12	B2	213	Youth	Gauze Roll	suppliment	10	Self
Nyahera	6	19/09/2012	B1	419	Youth	Syrange/Needle	suppliment	20	Mother
Nyahera	6	21/09/2012	B3	557	Youth	hydrogen	suppliment	10	Self
Nyahera	6	20/09/2012	B2	470	Youth	Syrenges/needles	suppliment	10	mother
Nyahera	6	21/09/2012	B3	102	Youth	glycerine	suppliment	5	Self
Nyalenda	9	40978	B3	166	Youth	spirit	suppliment	10	self
Nyahera	6	20/09/2012	B2	462	Adult	Syrenges/needles	suppliment	10	mother
Nyahera	6	20/09/2012	B2	485	Adult	Syrenges/needles	suppliment	20	Self
Nyahera	6	20/09/2012	B2	1255	Adult	Water for inj	suppliment	30	Father
Nyalenda	9	40918	B1	175	Adult	spirite	suppliment	80	father
Nyalenda	9	40949	B2	410	Adult	syrange needle	suppliment	100	self
Nyahera	6	22/09/2012	B4	442	Adult	syrange/needle	suppliment	60	self
Nyahera	6	21/09/2012	B3	778	Adult	elastoplus	suppliment	40	Self
Nyahera	6	19/09/2012	B1	1162	Adult	Water Guard	suppliment	20	Mother
Nyalenda	9	40978	B3	1525	Adult	bandage	suppliment	20	self
Nyahera	6	20/09/2012	B2	456	Adult	Syrenges/needles	suppliment	20	Father
Nyahera	6	20/09/2012	B2	478	Adult	Syrenges/needles	suppliment	10	mother
Nyahera	6	20/09/2012	B2	1244	Adult	Water for inj	suppliment	10	mother
Nyalenda	9	40918	B1	160	Adult	spirit	suppliment	100	selsf
Nyahera	6	19/09/2012	B1	283	Adult	Gloves	suppliment	30	father
Nyahera	6	21/09/2012	B3	286	Adult	gloves	suppliment	30	Self
Nyahera	6	19/09/2012	B1	424	Adult	Syrange/Needle	suppliment	10	Self
Nyahera	6	21/09/2012	B3	430	Adult	syrange/needle	suppliment	30	Self
Nyahera	6	22/09/2012	B4	436	Adult	syrange/needle	suppliment	100	self
Nyahera	6	22/09/2012	B4	449	Adult	syrange/needle	suppliment	90	self
Nyahera	6	21/09/2012	B3	550	Adult	hydrogen	suppliment	70	Self
Nyahera	6	19/09/2012	B1	765	Adult	Elastoplast	suppliment	10	Self
Nyahera	6	21/09/2012	B3	1266	Adult	water for inj	suppliment	120	Self
Nyahera	6	21/09/2012	B3	1275	Adult	water for inj	suppliment	200	Self
Nyalenda	9	40978	B3	415	Adult	syrange needle	suppliment	50	self
Makunga	4	30/8/2012	B1	4	Adult	Hanza Bandege	suppliment	10	Mother
Makunga	4	30/8/2012	B1	8	Adult	5cc Syringes	suppliment	10	Self
Makunga	4	30/8/2012	B1	18	Adult	10gg Syringe Plus	suppliment	25	Self
Makunga	4	30/8/2012	B1	19	Adult	Gloves 2 Pairs	suppliment	120	Self
Makunga	4	30/8/2012	B1	23	Adult	Needle / Syringe	suppliment	15	Self
Makunga	4	30/8/2012	B1	26	Adult	Cotton Wool	suppliment	150	Mother
Makunga	4	30/8/2012	B1	30	Adult	Gloves 1 Pairs	suppliment	60	Self
Makunga	4	30/8/2012	B1	90	Adult	Gloves Plus	suppliment	110	Mother
Bushiri	5	07/09/2012	B3	95	Adult	Gloves, jik cotton	suppliment	240	Self
Bushiri	5	05/09/2012	B1	96	Adult	Gloves,jik,cotton wool	suppliment	240	Self
Bushiri	5	07/09/2012	B3	99	Adult	Gloves/gauze	suppliment	80	Self
Bushiri	5	05/09/2012	B1	104	Adult	Glycerine pure	suppliment	70	Self
Makunga	4	31/8/12	B2	173	Adult	Cotton Wool	suppliment	380	Self
Makunga	4	31/8/12	B2	224	Adult	Needle / Syringe	suppliment	10	Self
Bushiri	5	05/09/2012	B1	277	Adult	Giving set /branuler	suppliment	80	Mother
Makunga	4	31/8/12	B2	279	Adult	Cotton Wool Plus	suppliment	330	Self
Bushiri	5	06/09/2012	B2	280	Adult	Giving set /branuler	suppliment	100	Self
Makunga	4	40917	B3	282	Adult	Cotton Wool	suppliment	330	Mother
Makunga	4	40917	B3	295	Adult	Cotton Wool	suppliment	280	Self
Makunga	4	40917	B3	311	Adult	Cotton Wool	suppliment	100	Mother
Makunga	4	40917	B3	326	Adult	Branular	suppliment	50	Mother
Makunga	4	40917	B3	370	Adult	Gloves 1 Pairs	suppliment	60	Self
Makunga	4	40917	B3	377	Adult	Cotton Wool Plus	suppliment	330	Dad
Makunga	4	40917	B3	381	Adult	Cotton Wool	suppliment	340	Mother
Bushiri	5	07/09/2012	B3	443	Adult	Cottonwool	suppliment	60	Self
Maraba	2	31/08/12	B2	851	Adult	Needle & Syringe	suppliment	7	Mother
Lurambi	1	30/08/12	B1	1643	Adult	Methylated Spirit	suppliment	80	Self
Maraba	2	31/08/12	B2	1696	Adult	H2o 4 Inj	suppliment	5	Mother
Makunga	4	30/8/2012	B1	54	Adult	Branula	suppliment	100	Self
Bushiri	5	07/09/2012	B3	55	Adult	Formalin / Gloves	suppliment	200	Self
Bushiri	5	07/09/2012	B3	93	Adult	Gloves, gauze	suppliment	60	Self
Makunga	4	31/8/12	B2	94	Adult	Cotton Wool	suppliment	150	Dad
Maraba	2	40977	B1	154	Adult	Spirit	suppliment	100	Dad
Makunga	4	31/8/12	B2	155	Adult	10gg Syringe Plus	suppliment	15	Dad
Bushiri	5	07/09/2012	B3	171	Adult	Spirit / Methyl	suppliment	50	Self
Bushiri	5	05/09/2012	B1	188	Adult	Strapper(Adhesive plaster)	suppliment	50	Self
Bushiri	5	05/09/2012	B1	288	Adult	GLoves	suppliment	80	Self
Bushiri	5	05/09/2012	B1	334	Adult	Branular/Giving set	suppliment	80	Self
Makunga	4	40917	B3	367	Adult	Branula Plus	suppliment	85	Mother
Makunga	4	40917	B3	402	Adult	Needle / Syringe	suppliment	15	Self
Lurambi	1	40917	B3	836	Adult	Nalima	suppliment	60	Self
Bushiri	5	05/09/2012	B1	1714	Adult	H2O2	suppliment	50	Self
Bushiri	5	06/09/2012	B2	1724	Adult	Adhisive plaster	suppliment	50	Self
Nyahera	6	20/09/2012	B2	179		Sptrine	suppliment	20	mother
Nyahera	6	29/09/2012		2229	Adult	Typhoid vaccine	Typhoid vaccine	50	self
Nyalenda	9	40949	B2	459	Child	nifediphine		100	father
Nyalenda	9	40918	B1	466	Child	nijediplix		40	mother
Lurambi	1	40917	B3	710	Child	Scotts,Septum,Flugone Syrup		340	Mother
Malemba	3	40918	B3	733	Child	Cetrizine		100	Mother
Lurambi	1	30/08/12	B1	806	Youth	Elyvate Cream		60	Self
Lurambi	1	31/08/12	B2	814	Youth	Elyvate Cream		60	Self
Malemba	3	31/09/12	B2	1279	Youth	Cetrizine		20	Self
Makunga	4	40917	B3	289	Youth	Tegretol		100	Self
Malemba	3	31/09/12	B2	1808	Youth	Loperamide		30	Self
Nyahera	6	19/09/2012	B1	231	Youth	Penor		18	Mother
Nyalenda	9	40978	B3	536	Youth	neurobic		200	self
Nyalenda	9	40949	B2	664	Youth	rucer		360	self
Nyalenda	9	40978	B3	1969	Youth	cetimzine		100	self
Nyalenda	9	40918	B1	56	Youth	fuline iodine		150	father
Nyalenda	9	40949	B2	611	Youth	cafine		240	self
Manyatta	8	2/10/2012	B2	1126	Youth	delasad		75	self
Nyalenda	9	40918	B1	1514	Youth	enrans		300	selsf
Nyalenda	9	40949	B2	1638	Youth	ephadil		50	mother
Nyahera	6	21/09/2012	B3	1722	Youth			60	Self
Manyatta	8	40918	B1	1584	Youth	enzoancin		30	self
Nyahera	6	20/09/2012	B2	774	Adult	Tri-pen		50	mother
Nyahera	6	21/09/2012	B3	795	Adult	trupping		40	Self
Nyalenda	9	40949	B2	1534	Adult	nyciatin		50	mother
Nyalenda	9	40978	B3	1980	Adult	cetinzins		20	self
Nyahera	6	20/09/2012	B2	1516	Adult	Novacoff		20	mother
Nyalenda	9	40949	B2	315	Adult	nofloxacine		160	self
Nyalenda	9	40949	B2	798	Adult	elyvate		130	self
Nyahera	6	19/09/2012	B1	919	Adult	H-ointment		60	Mother
Manyatta	8	2/10/2012	B2	1160	Adult	tramadal		30	self
Nyalenda	9	40949	B2	1333	Adult	chlorophenicant		50	self
Nyalenda	9	40949	B2	1532	Adult	enrans		100	self
Nyahera	6	21/09/2012	B3	1549	Adult	enthromax		20	Self
Nyahera	6	19/09/2012	B1	1621	Adult	Enzoy		80	Self
Nyalenda	9	40978	B3	729	Adult	semelidine		20	futher
Nyalenda	9	40978	B3	738	Adult	senicioline		20	self
Manyatta	8	40918	B1	523	Adult	neocidal		90	self
Manyatta	8	40918	B1	1567	Adult	enzoancin		70	self
Nyalenda	9	40918	B1	474	Adult	nijediplix		180	selsf
Maraba	2	31/08/12	B2	67	Adult	Gastrogen Syrup		50	Mother
Lurambi	1	40917	B3	164	Adult	Esomeprazole Caps		300	Self
Makunga	4	40917	B3	313	Adult	NLS Plus		140	Mother
Lurambi	1	40917	B3	498	Adult	T .E .O		30	Self
Lurambi	1	31/08/12	B2	693	Adult	Tuspress Syrup		180	Self
Lurambi	1	31/08/12	B2	779	Adult	Ezomeprazole 40mg Caps		300	Self
Lurambi	1	31/08/12	B2	785	Adult	Tripocof		100	Self
Malemba	3	40918	B3	856	Adult	Cetrizine		50	Mother
Malemba	3	31/09/12	B2	1528	Adult	Cimetidine		40	Mother
Malemba	3	31/09/12	B2	1698	Adult	Lasix		50	Mother
Lurambi	1	30/08/12	B1	1947	Adult	Centrzine Tabs		50	Self
Bushiri	5	05/09/2012	B1	62	Adult	Gabs diclofenac		30	Self
Makunga	4	40917	B3	299	Adult	HCTZ		50	Self
Malemba	3	40918	B3	654	Adult	Rofol		30	Self
Lurambi	1	30/08/12	B1	683	Adult	Tuspel Syrup		120	Dad
Bushiri	5	06/09/2012	B2	815	Adult	Myogra		160	Self
Maraba	2	30/8/12	B1	1323	Adult	Cetrizine Tab		30	Self
Bushiri	5	05/09/2012	B1	1390	Adult	Cetrizine		50	Self
Maraba	2	40948	B4	1602	Adult	Enzoy		50	Dad
Malemba	3	40918	B3	759		Ketrax		20
Malemba	3		B1	910		Histalin		60
Malemba	3		B1	1201		Tramadol		300
Malemba	3		B2	1260		Cimetidine		50
Malemba	3		B2	1301		Ketrac		50
Malemba	3		B2	1314		Cetrizine		40
Malemba	3		B2	1378		Cetrizine		100
