# Supplementary material for: Evaluation of medicine retail outlets for sale of typhoid fever vaccine among adults in two urban and rural settings in western Kenya: a proof-of-concept study
Source: BMC Health Serv Res. 2016 Sep 29;16:527. doi: 10.1186/s12913-016-1788-5 (PMC5043612; doi:10.1186/s12913-016-1788-5)
Supplement: Additional file 2: — Vaccine purchase data. (XLSX 41 kb) [file 12913_2016_1788_MOESM2_ESM.xlsx]

## Sheet: Vaccine purchase data
ChemistID	CHEM_ID	PatientID	Age	Occupation	Date	Dose	Source of Information	Reasons
Ch 003	3	P0034	40	Teacher	Fri Sep 14 00:00:00 UTC 2012	Yes	Posters	Cheap
Ch 003	3	P0038	22	Other	Fri Sep 14 00:00:00 UTC 2012	Yes	Posters	Cheap
Ch 003	3	P0048	26	Businessman/woman	Sat Sep 15 00:00:00 UTC 2012	Yes	Posters	Cheap
Ch 003	3	P0056	23	Farmer	Sat Sep 15 00:00:00 UTC 2012	Yes	Posters	Cheap
Ch 0053	3	P0054	18	Teacher	Sat Sep 15 00:00:00 UTC 2012	Yes	Posters	Cheap
CH001	1	P101	42	Farmer	Thu Sep 13 00:00:00 UTC 2012	Yes	Friends	Cheap
CH001	1	P107	35	Businessman/woman	Thu Sep 13 00:00:00 UTC 2012	Yes	Friends	Cheap
CH001	1	P109	60	Other	Thu Sep 13 00:00:00 UTC 2012	Yes	Friends	Availability
CH001	1	P119	23	Other	Thu Sep 13 00:00:00 UTC 2012	Yes	Other	Availability
Ch002	2	P20010	35	Businessman/woman	Thu Sep 13 00:00:00 UTC 2012	Yes	Other	Get attack of typhoid
Ch002	2	P20011	40	Businessman/woman	Thu Sep 13 00:00:00 UTC 2012	Yes	Other	It is good
Ch002	2	P20012	25	Other	Thu Sep 13 00:00:00 UTC 2012	Yes	Other	Cheap
Ch002	2	P20013	25	Businessman/woman	Thu Sep 13 00:00:00 UTC 2012	Yes	Other	Get vaccine
Ch002	2	P20014	18	Other	Fri Sep 14 00:00:00 UTC 2012	Yes	Announcement	It is good
Ch002	2	P20015	25	Businessman/woman	Fri Sep 14 00:00:00 UTC 2012	Yes	Announcement	It is good
Ch002	2	P20016	30	Other	Fri Sep 14 00:00:00 UTC 2012	Yes	Announcement	It is good
Ch002	2	P20017	22	Food handlers	Fri Sep 14 00:00:00 UTC 2012	Yes	Other	Good
Ch002	2	P20018	47	Businessman/woman	Sat Sep 15 00:00:00 UTC 2012	Yes	Other	Good
Ch002	2	P20019	30	Other	Sat Sep 15 00:00:00 UTC 2012	Yes	Announcement	It is important
Ch002	2	P2002	39	Businessman/woman	Thu Sep 13 00:00:00 UTC 2012	Yes	Posters	Cheap
Ch002	2	P20020	33	Farmer Food handlers	Sat Sep 15 00:00:00 UTC 2012	Yes	Announcement	Good
Ch002	2	P20021	26	Businessman/woman	Sat Sep 15 00:00:00 UTC 2012	Yes	Announcement	Good
Ch002	2	P20022	23	Other	Sat Sep 15 00:00:00 UTC 2012	Yes	Road Show	Good
Ch002	2	P20023	32	Other	Sat Sep 15 00:00:00 UTC 2012	Yes	Other	Good
Ch002	2	P20024	28	Businessman/woman Food handlers	Sat Sep 15 00:00:00 UTC 2012	Yes	Friends Other	Have suffered alot
Ch002	2	P20025	29	Food handlers	Sat Sep 15 00:00:00 UTC 2012	Yes	Posters Announcement Road Show	It is good and cheap
Ch002	2	P20026	24	Other	Sat Sep 15 00:00:00 UTC 2012	Yes	Announcement Road Show	Good
Ch002	2	P20027	27	Businessman/woman	Sat Sep 15 00:00:00 UTC 2012	Yes	Friends	Good
Ch002	2	P2003	59	Other	Thu Sep 13 00:00:00 UTC 2012	Yes	Chiefs Baraza	To get vaccine
Ch002	2	P2004	50	Businessman/woman	Thu Sep 13 00:00:00 UTC 2012	Yes	Other	To get vaccinated
Ch002	2	P2005	21	Other	Thu Sep 13 00:00:00 UTC 2012	Yes	Other	To get vaccine
Ch002	2	P2006	25	Farmer	Thu Sep 13 00:00:00 UTC 2012	Yes	Other	Get vaccne
Ch002	2	P2007	43	Businessman/woman	Thu Sep 13 00:00:00 UTC 2012	Yes	Other	Suffers from typhoid
Ch002	2	P2008	26	Businessman/woman	Thu Sep 13 00:00:00 UTC 2012	Yes	Friends Other	Cheap
Ch002	2	P2009	39	Businessman/woman	Thu Sep 13 00:00:00 UTC 2012	Yes	Other	Cheap
Ch003	3	P001	29	Other	Thu Sep 13 00:00:00 UTC 2012	Yes	Posters	Cheap
Ch003	3	P0010	27	Other	Thu Sep 13 00:00:00 UTC 2012	Yes	Friends	Cheap
Ch003	3	P0011	27	Businessman/woman	Thu Sep 13 00:00:00 UTC 2012	Yes	Posters	Cheap
Ch003	3	P0012	20	Other	Thu Sep 13 00:00:00 UTC 2012	Yes	Posters	Cheap
Ch003	3	P0013	24	Businessman/woman	Thu Sep 13 00:00:00 UTC 2012	Yes	Friends	Cheap
Ch003	3	P0014	60	Teacher	Thu Sep 13 00:00:00 UTC 2012	Yes	Posters	Near home
Ch003	3	P0015	23	Businessman/woman	Thu Sep 13 00:00:00 UTC 2012	Yes	Posters	Site is near home
Ch003	3	P0016	32	Teacher	Thu Sep 13 00:00:00 UTC 2012	Yes	Friends	Cheap
Ch003	3	P0017	32	Businessman/woman	Thu Sep 13 00:00:00 UTC 2012	Yes	Posters	Cheap
Ch003	3	P0018	28	Businessman/woman	Thu Sep 13 00:00:00 UTC 2012	Yes	Friends	Its cheap
Ch003	3	P0019	22	Businessman/woman	Thu Sep 13 00:00:00 UTC 2012	Yes	Posters	Cheap
Ch003	3	P002	53	Businessman/woman	Thu Sep 13 00:00:00 UTC 2012	Yes	Friends	Cheap
Ch003	3	P0020	30	Other	Thu Sep 13 00:00:00 UTC 2012	Yes	Friends	Very cheap
Ch003	3	P0021	29	Other	Fri Sep 14 00:00:00 UTC 2012	Yes	Friends	Cheap
Ch003	3	P0022	19	Other	Fri Sep 14 00:00:00 UTC 2012	Yes	Posters	Cheap
Ch003	3	P0023	24	Businessman/woman	Fri Sep 14 00:00:00 UTC 2012	Yes	Posters	Cheap
Ch003	3	P0024	25	Other	Fri Sep 14 00:00:00 UTC 2012	Yes	Friends	Cheap
Ch003	3	P0025	22	Businessman/woman	Fri Sep 14 00:00:00 UTC 2012	Yes	Road Show	Cheap
Ch003	3	P0026	19	Other	Fri Sep 14 00:00:00 UTC 2012	Yes	Posters	Cheap
Ch003	3	P0027	23	Businessman/woman	Fri Sep 14 00:00:00 UTC 2012	Yes	Road Show	Cheap
Ch003	3	P0028	26	Businessman/woman	Fri Sep 14 00:00:00 UTC 2012	Yes	Friends	Cheap
Ch003	3	P0029	23	Businessman/woman	Fri Sep 14 00:00:00 UTC 2012	Yes	Friends	Cheap
Ch003	3	P003	30	Businessman/woman	Thu Sep 13 00:00:00 UTC 2012	Yes	Friends	Cheap
Ch003	3	P0030	60	Farmer	Fri Sep 14 00:00:00 UTC 2012	Yes	Posters	Cheap
Ch003	3	P0031	25	Teacher	Fri Sep 14 00:00:00 UTC 2012	Yes	Friends	Cheap
Ch003	3	P0032	28	Businessman/woman	Fri Sep 14 00:00:00 UTC 2012	Yes	Posters	Cheap
Ch003	3	P0033	40	Other	Fri Sep 14 00:00:00 UTC 2012	Yes	Friends	Cheap
Ch003	3	P0036	45	Teacher	Fri Sep 14 00:00:00 UTC 2012	Yes	Posters	Cheap
Ch003	3	P0037	43	Other	Fri Sep 14 00:00:00 UTC 2012	Yes	Posters	Cheap
Ch003	3	P0039	46	Other	Fri Sep 14 00:00:00 UTC 2012	Yes	Posters	Cheap
Ch003	3	P004	58	Businessman/woman	Thu Sep 13 00:00:00 UTC 2012	Yes	Posters	Cheap
Ch003	3	P0040	38	Farmer	Fri Sep 14 00:00:00 UTC 2012	Yes	Posters	Cheap
Ch003	3	P0042	60	Businessman/woman	Sat Sep 15 00:00:00 UTC 2012	Yes	Posters	Cheap
Ch003	3	P0043	50	Businessman/woman	Sat Sep 15 00:00:00 UTC 2012	Yes	Posters	Cheap
Ch003	3	P0044	21	Other	Sat Sep 15 00:00:00 UTC 2012	Yes	Friends	Cheap
Ch003	3	P0045	48	Other	Sat Sep 15 00:00:00 UTC 2012	Yes	Friends	Cheap
Ch003	3	P0046	40	Other	Sat Sep 15 00:00:00 UTC 2012	Yes	Road Show	Cheap
Ch003	3	P005	30	Food handlers	Thu Sep 13 00:00:00 UTC 2012	Yes	Friends	Cheap
Ch003	3	P0050	39	Food handlers	Sat Sep 15 00:00:00 UTC 2012	Yes	Posters	Cheap
Ch003	3	P0051	29	Teacher	Sat Sep 15 00:00:00 UTC 2012	Yes	Posters	Cheap
Ch003	3	P0052	21	Teacher	Sat Sep 15 00:00:00 UTC 2012	Yes	Posters	Cheap
Ch003	3	P0053	45	Teacher	Sat Sep 15 00:00:00 UTC 2012	Yes	Posters	Cheap
Ch003	3	P0055	20	Teacher	Sat Sep 15 00:00:00 UTC 2012	Yes	Friends	Cheap
Ch003	3	P0057	57	Farmer	Sat Sep 15 00:00:00 UTC 2012	Yes	Posters	Cheap
Ch003	3	P0058	32	Farmer	Sat Sep 15 00:00:00 UTC 2012	Yes	Posters	Cheap
Ch003	3	P0059	32	Teacher	Sat Sep 15 00:00:00 UTC 2012	Yes	Posters	Cheap
Ch003	3	P006	32	Businessman/woman	Thu Sep 13 00:00:00 UTC 2012	Yes	Posters	Cheap
Ch003	3	P0060	25	Businessman/woman	Sat Sep 15 00:00:00 UTC 2012	Yes	Posters	Cheap
Ch003	3	P008	42	Teacher	Thu Sep 13 00:00:00 UTC 2012	Yes	Posters	Cheap
Ch003	3	P009	60	Farmer	Thu Sep 13 00:00:00 UTC 2012	Yes	Friends	Cheap
Ch003	3	P0041	45	Businessman/woman	Sat Sep 15 00:00:00 UTC 2012	Yes	Posters	Cheap
Ch003	3	P007	36	Businessman/woman	Thu Sep 13 00:00:00 UTC 2012	Yes	Posters	Cheap
Ch004	4	P020	21	Businessman/woman	Fri Sep 14 00:00:00 UTC 2012	Yes	Posters	Cheap
Ch004	4	P021	60	Farmer	Fri Sep 14 00:00:00 UTC 2012	Yes	Road Show	Cheap
Ch004	4	P023	59	Farmer	Fri Sep 14 00:00:00 UTC 2012	Yes	Friends	cheap
Ch004	4	P024	22	Fisherman/woman	Fri Sep 14 00:00:00 UTC 2012	Yes	Road Show	Cheaper
Ch004	4	P025	40	Businessman/woman	Fri Sep 14 00:00:00 UTC 2012	Yes	Road Show	Very cheap
Ch004	4	P026	24	Other	Fri Sep 14 00:00:00 UTC 2012	Yes	Posters	Cheap
Ch004	4	P027	40	Farmer	Fri Sep 14 00:00:00 UTC 2012	Yes	Friends	Cheap
Ch004	4	P028	21	Businessman/woman	Fri Sep 14 00:00:00 UTC 2012	Yes	Posters	Cheap
Ch004	4	P029	79	Farmer	Fri Sep 14 00:00:00 UTC 2012	Yes	Friends	Cheap
Ch004	4	P030	37	Other	Fri Sep 14 00:00:00 UTC 2012	Yes	Friends	Cheapest
Ch004	4	P031	32	Other	Fri Sep 14 00:00:00 UTC 2012	Yes	Internet	Cheaper
Ch004	4	P032	50	Other	Fri Sep 14 00:00:00 UTC 2012	Yes	Friends	Cheap
Ch004	4	P033	38	Businessman/woman	Fri Sep 14 00:00:00 UTC 2012	Yes	Posters	Affordable
Ch004	4	P034	38	Businessman/woman	Fri Sep 14 00:00:00 UTC 2012	Yes	Posters	Cheap
Ch004	4	P035	53	Farmer	Fri Sep 14 00:00:00 UTC 2012	Yes	Friends	Cheap
Ch004	4	P036	32	Food handlers	Fri Sep 14 00:00:00 UTC 2012	Yes	Posters	Cheap
Ch004	4	P037	25	Other	Fri Sep 14 00:00:00 UTC 2012	Yes	Road Show	Cheap
Ch004	4	P038	57	Farmer	Fri Sep 14 00:00:00 UTC 2012	Yes	Posters	Cheap
Ch004	4	P039	54	Other	Fri Sep 14 00:00:00 UTC 2012	Yes	Chiefs Baraza	Cheapest
Ch004	4	P040	25	Other	Fri Sep 14 00:00:00 UTC 2012	Yes	Friends	Cheap
Ch004	4	P041	59	Farmer	Fri Sep 14 00:00:00 UTC 2012	Yes	Friends	Cheap
Ch004	4	P043	30	Businessman/woman	Fri Sep 14 00:00:00 UTC 2012	Yes	Posters	Cheap
Ch004	4	P044	59	Other	Fri Sep 14 00:00:00 UTC 2012	Yes	Friends	Cheap
Ch004	4	P045	54	Teacher	Fri Sep 14 00:00:00 UTC 2012	Yes	Friends	Cheap
Ch004	4	P046	20	Businessman/woman	Sat Sep 15 00:00:00 UTC 2012	Yes	Other	Cheap
Ch004	4	P047	36	Businessman/woman	Sat Sep 15 00:00:00 UTC 2012	Yes	Road Show	Cheap
Ch004	4	P048	37	Farmer	Sat Sep 15 00:00:00 UTC 2012	Yes	Posters	Cheap
Ch004	4	P048	37	Farmer	Sat Sep 15 00:00:00 UTC 2012	Yes	Posters	Cheap
Ch004	4	P049	40	Businessman/woman	Sat Sep 15 00:00:00 UTC 2012	Yes	Friends	Cheap
Ch004	4	P050	42	Teacher	Sat Sep 15 00:00:00 UTC 2012	Yes	Friends	Cheap
Ch004	4	P051	39	Other	Sat Sep 15 00:00:00 UTC 2012	Yes	Posters	Cheap
Ch004	4	P052	18	Businessman/woman	Sat Sep 15 00:00:00 UTC 2012	Yes	Friends	Cheap
Ch004	4	P053	34	Farmer	Sat Sep 15 00:00:00 UTC 2012	Yes	Posters	Cheap
Ch004	4	P054	18	Other	Sat Sep 15 00:00:00 UTC 2012	Yes	Friends	Cheap
Ch004	4	P055	18	Other	Sat Sep 15 00:00:00 UTC 2012	Yes	Friends	Cheap
Ch004	4	P056	32	Farmer	Sat Sep 15 00:00:00 UTC 2012	Yes	Posters Road Show	Cheap
Ch004	4	P057	20	Other	Sat Sep 15 00:00:00 UTC 2012	Yes	Posters	Cheap
Ch004	4	P058	22	Other	Sat Sep 15 00:00:00 UTC 2012	Yes	Friends	Cheap
Ch004	4	P059	56	Other	Sat Sep 15 00:00:00 UTC 2012	Yes	Posters	Cheap
Ch004	4	P060	68	Businessman/woman	Sat Sep 15 00:00:00 UTC 2012	Yes	Friends	Cheap
CH004	4	P100	35	Businessman/woman	Thu Sep 13 00:00:00 UTC 2012	Yes	Posters	Cheap
CH004	4	P101	23	Businessman/woman	Thu Sep 13 00:00:00 UTC 2012	Yes	Posters	Cheap
CH004	4	P102	27	Businessman/woman	Thu Sep 13 00:00:00 UTC 2012	Yes	Posters	Cheap
CH004	4	P103	45	Farmer	Thu Sep 13 00:00:00 UTC 2012	Yes	Posters	Cheap
CH004	4	P104	32	Businessman/woman	Thu Sep 13 00:00:00 UTC 2012	Yes	Posters	Cheap
CH004	4	P105	56	Other	Thu Sep 13 00:00:00 UTC 2012	Yes	Internet	Cheap
CH004	4	P106	47	Teacher	Thu Sep 13 00:00:00 UTC 2012	No	Posters	Typhoid proof
CH004	4	P107	48	Businessman/woman	Thu Sep 13 00:00:00 UTC 2012	Yes	Friends	Cheap
CH004	4	P108	60	Farmer	Thu Sep 13 00:00:00 UTC 2012	No	Posters	Age does not allow (71yrs)
CH004	4	P109	60	Farmer	Thu Sep 13 00:00:00 UTC 2012	Yes	Posters	Cheaper
CH004	4	P110	60	Other	Thu Sep 13 00:00:00 UTC 2012	Yes	Friends	Cheaper (72yrs,preacher)
CH004	4	P112	50	Farmer	Thu Sep 13 00:00:00 UTC 2012	Yes	Posters	Cheap
CH004	4	P113	55	Other	Thu Sep 13 00:00:00 UTC 2012	Yes	Posters	Cheap (Juakali)
CH004	4	P114	57	Farmer	Thu Sep 13 00:00:00 UTC 2012	Yes	Posters	Cheap
CH004	4	P115	60	Farmer	Thu Sep 13 00:00:00 UTC 2012	Yes	Posters	Cheap (79yrs)
CH004	4	P116	48	Businessman/woman	Thu Sep 13 00:00:00 UTC 2012	Yes	Posters	Cheap
CH004	4	P117	24	Other	Thu Sep 13 00:00:00 UTC 2012	Yes	Posters	Cheap (Pharmtech)
CH004	4	P118	38	Businessman/woman	Thu Sep 13 00:00:00 UTC 2012	Yes	Other	Cheap (Road show)
CH004	4	P119	40	Businessman/woman	Thu Sep 13 00:00:00 UTC 2012	Yes	Posters	Cheap
Ch0047	.	P0047	28	Other	Sat Sep 15 00:00:00 UTC 2012	Yes	Posters	Cheap
Ch0049	.	P0049	40	Other	Sat Sep 15 00:00:00 UTC 2012	Yes	Posters	Cheao
Ch005	5	P0035	35	Businessman/woman	Fri Sep 14 00:00:00 UTC 2012	Yes	Posters	Cheap
Ch005	5	P013	21	Other	Thu Sep 13 00:00:00 UTC 2012	Yes	Other	Just heard of it
CH005	5	P082	32	Farmer	Sat Sep 15 00:00:00 UTC 2012	Yes	Friends	For prevention
Ch005	5	P5001	28	Other	Thu Sep 13 00:00:00 UTC 2012	Yes	Other	For protection
CH005	5	P5002	56	Farmer	Thu Sep 13 00:00:00 UTC 2012	Yes	Other	Has suffered typhoid before
Ch005	5	P5003	29	Businessman/woman	Thu Sep 13 00:00:00 UTC 2012	Yes	Other	To be safe
Ch005	5	P5004	55	Farmer	Thu Sep 13 00:00:00 UTC 2012	Yes	Other	For protection
Ch005	5	P5005	53	Teacher	Thu Sep 13 00:00:00 UTC 2012	Yes	Other	Been suffering for long
Ch005	5	P5006	60	Farmer	Thu Sep 13 00:00:00 UTC 2012	Yes	Other	To be safe
Ch005	5	P5007	41	Other	Thu Sep 13 00:00:00 UTC 2012	Yes	Other	For prevention
Ch005	5	P5008	60	Farmer	Thu Sep 13 00:00:00 UTC 2012	Yes	Other	To be healthy
Ch005	5	P5009	52	Farmer	Thu Sep 13 00:00:00 UTC 2012	Yes	Other	To be safe
Ch005	5	P5010	25	Businessman/woman	Thu Sep 13 00:00:00 UTC 2012	Yes	Other	For prevention
Ch005	5	P5011	28	Businessman/woman	Thu Sep 13 00:00:00 UTC 2012	Yes	Other	For prevention
Ch005	5	P5012	50	Farmer	Thu Sep 13 00:00:00 UTC 2012	Yes	Other	For prevention
Ch005	5	P5014	54	Businessman/woman	Thu Sep 13 00:00:00 UTC 2012	Yes	Other	Eats in hotels.
Ch005	5	P5015	48	Businessman/woman	Thu Sep 13 00:00:00 UTC 2012	Yes	Other	For protection
Ch005	5	P5015	25	Businessman/woman	Thu Sep 13 00:00:00 UTC 2012	Yes	Other	For protection
Ch005	5	P5015	55	Farmer	Thu Sep 13 00:00:00 UTC 2012	Yes	Other	For protection
Ch005	5	P5016	25	Other	Thu Sep 13 00:00:00 UTC 2012	Yes	Other	For protectiom
Ch005	5	P5018	34	Businessman/woman	Thu Sep 13 00:00:00 UTC 2012	Yes	Other	For protection
Ch005	5	P5019	24	Businessman/woman	Thu Sep 13 00:00:00 UTC 2012	Yes	Other	For protection
Ch005	5	P5020	21	Businessman/woman	Thu Sep 13 00:00:00 UTC 2012	Yes	Other	For prevention
Ch005	5	P5021	45	Businessman/woman	Fri Sep 14 00:00:00 UTC 2012	Yes	Friends	Its cheap and for prevention
Ch005	5	P5022	50	Farmer	Fri Sep 14 00:00:00 UTC 2012	Yes	Posters	Its available and for prevention
Ch005	5	P5023	52	Farmer	Fri Sep 14 00:00:00 UTC 2012	Yes	Road Show	For prevention
Ch005	5	P5024	48	Other	Fri Sep 14 00:00:00 UTC 2012	Yes	Posters	For prevention
Ch005	5	P5025	28	Teacher	Fri Sep 14 00:00:00 UTC 2012	Yes	Friends Posters	For prevention
Ch005	5	P5026	58	Farmer Other	Fri Sep 14 00:00:00 UTC 2012	Yes	Posters	For prevention and save money for treatment
Ch005	5	P5027	45	Farmer	Fri Sep 14 00:00:00 UTC 2012	Yes	Friends Posters	For prevention
Ch005	5	P5028	63	Farmer	Fri Sep 14 00:00:00 UTC 2012	Yes	Posters Announcement	Its cheap and for prevention
Ch005	5	P5029	50	Farmer	Fri Sep 14 00:00:00 UTC 2012	Yes	Friends	For protection
Ch005	5	P5030	40	Farmer	Fri Sep 14 00:00:00 UTC 2012	Yes	Friends	For protection
Ch005	5	P5031	39	Other	Fri Sep 14 00:00:00 UTC 2012	Yes	Friends Road Show	For prevention
Ch005	5	P5032	62	Farmer	Fri Sep 14 00:00:00 UTC 2012	Yes	Friends	For prevention
Ch005	5	P5033	40	Businessman/woman	Fri Sep 14 00:00:00 UTC 2012	Yes	Friends	For prevention and its cheap
Ch005	5	P5034	45	Food handlers	Fri Sep 14 00:00:00 UTC 2012	Yes	Road Show	For prevention
Ch005	5	P5035	45	Other	Fri Sep 14 00:00:00 UTC 2012	Yes	Friends	For prevention
Ch005	5	P5036	34	Other	Fri Sep 14 00:00:00 UTC 2012	Yes	Friends Posters	For prevention
Ch005	5	P5037	25	Teacher	Fri Sep 14 00:00:00 UTC 2012	Yes	Road Show	For prevention
Ch005	5	P5038	63	Farmer	Fri Sep 14 00:00:00 UTC 2012	Yes	Friends	For prevention
Ch005	5	P5039	21	Other	Fri Sep 14 00:00:00 UTC 2012	Yes	Friends Other	For prevention
Ch005	5	P5040	52	Farmer	Fri Sep 14 00:00:00 UTC 2012	Yes	Friends	For prevention
Ch005	5	P5041	25	Businessman/woman	Fri Sep 14 00:00:00 UTC 2012	Yes	Road Show	For prevention
Ch005	5	P5042	36	Businessman/woman	Fri Sep 14 00:00:00 UTC 2012	Yes	Friends	For prevention
Ch005	5	P5043	22	Businessman/woman	Fri Sep 14 00:00:00 UTC 2012	Yes	Road Show	For prevention
Ch005	5	P5044	63	Businessman/woman	Fri Sep 14 00:00:00 UTC 2012	Yes	Road Show	For prevention
Ch005	5	P5045	38	Food handlers	Fri Sep 14 00:00:00 UTC 2012	Yes	Friends Road Show	For protection
Ch005	5	P5046	44	Teacher	Fri Sep 14 00:00:00 UTC 2012	Yes	Friends	Has suffered typhoid before
Ch005	5	P5047	52	Other	Fri Sep 14 00:00:00 UTC 2012	Yes	Road Show	For prevention
Ch005	5	P5048	45	Farmer	Fri Sep 14 00:00:00 UTC 2012	Yes	Friends	For prevention
Ch005	5	P5049	35	Teacher	Fri Sep 14 00:00:00 UTC 2012	Yes	Road Show	For prevention
Ch005	5	P5050	34	Businessman/woman	Fri Sep 14 00:00:00 UTC 2012	Yes	Road Show	For prevention
Ch005	5	P5051	21	Businessman/woman	Fri Sep 14 00:00:00 UTC 2012	Yes	Road Show	For prevention
Ch005	5	P5052	69	Farmer	Fri Sep 14 00:00:00 UTC 2012	Yes	Other	For protection
Ch005	5	P5053	74	Farmer	Fri Sep 14 00:00:00 UTC 2012	Yes	Road Show	For prevention
Ch005	5	P5054	34	Businessman/woman	Fri Sep 14 00:00:00 UTC 2012	Yes	Friends	For prevention. Has been treated severally
Ch005	5	P5055	32	Other	Fri Sep 14 00:00:00 UTC 2012	Yes	Friends	For protection and its available
Ch005	5	P5056	25	Businessman/woman	Fri Sep 14 00:00:00 UTC 2012	Yes	Friends	For prevention
Ch005	5	P5057	27	Businessman/woman	Fri Sep 14 00:00:00 UTC 2012	Yes	Road Show	For prevention
Ch005	5	P5058	41	Businessman/woman	Fri Sep 14 00:00:00 UTC 2012	Yes	Road Show	For prevention
Ch005	5	P5059	26	Businessman/woman	Fri Sep 14 00:00:00 UTC 2012	Yes	Road Show	For prevention
Ch005	5	P5060	29	Other	Fri Sep 14 00:00:00 UTC 2012	Yes	Friends	For prevention
Ch005	5	P5061	27	Businessman/woman	Sat Sep 15 00:00:00 UTC 2012	Yes	Friends Posters	Its available
Ch005	5	P5062	69	Other	Sat Sep 15 00:00:00 UTC 2012	Yes	Friends	For prevention
CH005	5	P5063	28	Businessman/woman	Sat Sep 15 00:00:00 UTC 2012	Yes	Friends Posters	For prevention
CH005	5	P5064	44	Farmer	Sat Sep 15 00:00:00 UTC 2012	Yes	Friends	For prevention
CH005	5	P5065	40	Businessman/woman	Sat Sep 15 00:00:00 UTC 2012	Yes	Friends	Typhoid is deadly
CH005	5	P5066	29	Other	Sat Sep 15 00:00:00 UTC 2012	Yes	Posters	For prevention
CH005	5	P5067	33	Teacher	Sat Sep 15 00:00:00 UTC 2012	Yes	Friends Posters	For protection
Ch005	5	P5068	38	Farmer	Sat Sep 15 00:00:00 UTC 2012	Yes	Friends Road Show	For prevention and its available
Ch005	5	P5069	30	Businessman/woman	Sat Sep 15 00:00:00 UTC 2012	Yes	Friends	Its cheap and for protection
CH005	5	P5070	44	Businessman/woman	Sat Sep 15 00:00:00 UTC 2012	Yes	Road Show	For prevention
CH005	5	P5071	30	Businessman/woman	Sat Sep 15 00:00:00 UTC 2012	Yes	Friends	For protection
CH005	5	P5072	30	Businessman/woman	Sat Sep 15 00:00:00 UTC 2012	Yes	Friends Road Show	To be safe
CH005	5	P5073	46	Farmer	Sat Sep 15 00:00:00 UTC 2012	Yes	Friends	For prevention
CH005	5	P5074	53	Other	Sat Sep 15 00:00:00 UTC 2012	Yes	Friends Other	For prevention
CH005	5	P5075	30	Teacher	Sat Sep 15 00:00:00 UTC 2012	Yes	Friends	For prevention
CH005	5	P5076	25	Businessman/woman	Sat Sep 15 00:00:00 UTC 2012	Yes	Friends	For prevention
CH005	5	P5077	52	Farmer	Sat Sep 15 00:00:00 UTC 2012	Yes	Friends Road Show	For prevention
CH005	5	P5078	44	Businessman/woman	Sat Sep 15 00:00:00 UTC 2012	Yes	Friends	For protection
CH005	5	P5079	43	Businessman/woman	Sat Sep 15 00:00:00 UTC 2012	Yes	Other	For prevention and its cheap
CH005	5	P5080	18	Other	Sat Sep 15 00:00:00 UTC 2012	Yes	Road Show	For prevention
CH005	5	P5081	32	Businessman/woman Farmer	Sat Sep 15 00:00:00 UTC 2012	Yes	Friends Other	For prevention
CH005	5	P5083	25	Businessman/woman	Sat Sep 15 00:00:00 UTC 2012	Yes	Road Show	For prevention
CH005	5	P5084	18	Other	Sat Sep 15 00:00:00 UTC 2012	Yes	Friends Road Show	For prevention
CH005	5	P5085	65	Farmer	Sat Sep 15 00:00:00 UTC 2012	Yes	Friends	For prevention
CH007	7	P5006	24	Businessman/woman	Thu Sep 27 00:00:00 UTC 2012	Yes	Road Show	For protection
Ch007	7	P7001	30	Businessman/woman	Thu Sep 27 00:00:00 UTC 2012	Yes	Friends	For protection
CH007	7	P7002	34	Businessman/woman	Thu Sep 27 00:00:00 UTC 2012	Yes	Other	For protection
CH007	7	P7003	24	Businessman/woman	Thu Sep 27 00:00:00 UTC 2012	Yes	Other	For protection and its cheap
CH007	7	P7004	40	Food handlers	Thu Sep 27 00:00:00 UTC 2012	Yes	Friends	For protection
CH007	7	P7005	26	Food handlers	Thu Sep 27 00:00:00 UTC 2012	Yes	Road Show	Its routine for him
CH007	7	P7007	28	Businessman/woman	Fri Sep 28 00:00:00 UTC 2012	Yes	Friends	Has suffered typhoid before
CH007	7	P7008	29	Food handlers	Fri Sep 28 00:00:00 UTC 2012	Yes	Road Show	For protection
CH007	7	P7009	72	Other	Fri Sep 28 00:00:00 UTC 2012	Yes	Friends	For protection
CH007	7	P7010	34	Businessman/woman	Fri Sep 28 00:00:00 UTC 2012	Yes	Road Show	For protection
CH007	7	P7011	22	Businessman/woman	Fri Sep 28 00:00:00 UTC 2012	Yes	Road Show	For protection
CH007	7	P7012	38	Businessman/woman	Fri Sep 28 00:00:00 UTC 2012	Yes	.	For protection
CH007	7	P7013	60	Other	Fri Sep 28 00:00:00 UTC 2012	Yes	Friends	For protection and its cheap
CH007	7	P7014	33	Businessman/woman	Fri Sep 28 00:00:00 UTC 2012	Yes	.	Has suffered typhoid before
CH007	7	P7015	48	Businessman/woman	Fri Sep 28 00:00:00 UTC 2012	Yes	.	For prevention
CH007	7	P7016	30	Businessman/woman	Fri Sep 28 00:00:00 UTC 2012	Yes	Other	Its cheap
CH007	7	P7017	29	Other	Fri Sep 28 00:00:00 UTC 2012	Yes	Friends	For prevention
CH007	7	P7018	37	Other	Fri Sep 28 00:00:00 UTC 2012	Yes	Road Show	For prevention
CH007	7	P7019	32	Other	Sat Sep 29 00:00:00 UTC 2012	Yes	Other	Has suffered typhoid before
CH007	7	P7020	20	Food handlers	Sat Sep 29 00:00:00 UTC 2012	Yes	Friends	For prevention
CH007	7	P7021	40	Food handlers	Sat Sep 29 00:00:00 UTC 2012	Yes	Friends	For prevention
CH007	7	P7022	50	Food handlers	Sat Sep 29 00:00:00 UTC 2012	Yes	Friends	For prevention
CH007	7	P7023	26	Other	Sat Sep 29 00:00:00 UTC 2012	Yes	Friends	For prevention
CH007	7	P7024	32	Other	Sat Sep 29 00:00:00 UTC 2012	Yes	Friends	For prevention
CH007	7	P7025	51	Other	Sat Sep 29 00:00:00 UTC 2012	Yes	Friends	For prevention
CH007	7	P7026	76	Other	Sat Sep 29 00:00:00 UTC 2012	Yes	Friends	For prevention
CH007	7	P7027	45		Sat Sep 29 00:00:00 UTC 2012	Yes	.	For prevention
CH007	7	P7028	28	Businessman/woman	Sat Sep 29 00:00:00 UTC 2012	Yes	Friends Road Show	For prevention
CH007	7	P7029	45	Businessman/woman	Sat Sep 29 00:00:00 UTC 2012	Yes	Friends	For prevention
CH007	7	P7030	25	Other	Sat Sep 29 00:00:00 UTC 2012	Yes	Friends	For prevention
CH007	7	P7031	50	Food handlers	Sat Sep 29 00:00:00 UTC 2012	Yes	Friends	For prevention
CH007	7	P7032	25	Food handlers	Sat Sep 29 00:00:00 UTC 2012	Yes	Friends Other	For prevention
CH007	7	P7033	40	Businessman/woman	Sat Sep 29 00:00:00 UTC 2012	Yes	Road Show	For prevention
CH007	7	P7034	35	Food handlers	Sat Sep 29 00:00:00 UTC 2012	Yes	Friends Road Show	For prevention
CH007	7	P7035	42	Other	Sat Sep 29 00:00:00 UTC 2012	Yes	Friends	For prevention
CH007	7	P7036	19	Businessman/woman	Sat Sep 29 00:00:00 UTC 2012	Yes	Friends	For prevention
CH007	7	P7037	40	Businessman/woman	Sat Sep 29 00:00:00 UTC 2012	Yes	Friends Other	For prevention
CH007	7	P7038	45	Food handlers	Sat Sep 29 00:00:00 UTC 2012	Yes	Friends	For prevention, has suffered before
CH007	7	P7039	39	Other	Sat Sep 29 00:00:00 UTC 2012	Yes	Friends	For prevention
CH007	7	P7040	35	Food handlers Other	Sat Sep 29 00:00:00 UTC 2012	Yes	Friends	For prevention
CH007	7	P7041	28	Businessman/woman Food handlers	Sat Sep 29 00:00:00 UTC 2012	Yes	Friends	For prevention and its cheap
CH007	7	P7042	18	Other	Sat Sep 29 00:00:00 UTC 2012	Yes	Friends	For prevention
CH007	7	P7043	28	Businessman/woman	Sat Sep 29 00:00:00 UTC 2012	Yes	Friends Road Show	For prevention
CH007	7	P7044	32	Businessman/woman Food handlers	Sat Sep 29 00:00:00 UTC 2012	Yes	Other	For prevention
CH007	7	P7045	60	Businessman/woman	Sat Sep 29 00:00:00 UTC 2012	Yes	Friends	For prevention
CH007	7	P7046	54	Businessman/woman	Sat Sep 29 00:00:00 UTC 2012	Yes	Friends Other	For prevention
CH007	7	P7047	30	Businessman/woman	Sat Sep 29 00:00:00 UTC 2012	Yes	Other	For protection
CH007	7	P7048	42	Businessman/woman	Sat Sep 29 00:00:00 UTC 2012	Yes	Other	For prevention
CH007	7	P7049	42	Businessman/woman	Sat Sep 29 00:00:00 UTC 2012	Yes	Friends Other	For prevention
CH007	7	P7050	29	Other	Sat Sep 29 00:00:00 UTC 2012	Yes	Friends Other	For prevention
CH007	7	P7051	50	Businessman/woman	Sat Sep 29 00:00:00 UTC 2012	Yes	Other	For protection
CH007	7	P7052	36	Businessman/woman	Sat Sep 29 00:00:00 UTC 2012	Yes	Other	For prevention
CH007	7	P7053	34	Other	Sat Sep 29 00:00:00 UTC 2012	Yes	Other	For prevention
CH007	7	P7054	28	Other	Sat Sep 29 00:00:00 UTC 2012	Yes	Friends	For prevention
CH007	7	P7055	26	Other	Sat Sep 29 00:00:00 UTC 2012	Yes	Friends Road Show	For prevention
CH007	7	P7056	19	Other	Sat Sep 29 00:00:00 UTC 2012	Yes	Friends	For prevent
CH007	7	P7057	72	Other	Sat Sep 29 00:00:00 UTC 2012	Yes	Other	For prevention
CH007	7	P7058	20	Other	Sat Sep 29 00:00:00 UTC 2012	Yes	Other	For prevention
CH008	8	P8001	28	Other	Thu Oct 04 00:00:00 UTC 2012	Yes	Friends	For prevention
CH008	8	P8002	31	Other	Thu Oct 04 00:00:00 UTC 2012	Yes	Other	Prevention
CH008	8	P8003	52	Other	Thu Oct 04 00:00:00 UTC 2012	Yes	Other	Prevention
CH008	8	P8004	25	Food handlers	Thu Oct 04 00:00:00 UTC 2012	Yes	Road Show Other	Prevention
CH008	8	P8005	38	Businessman/woman	Thu Oct 04 00:00:00 UTC 2012	Yes	Road Show	Prevention
CH008	8	P8006	48	Other	Thu Oct 04 00:00:00 UTC 2012	Yes	Road Show	Prevention
CH008	8	P8008	29	Businessman/woman	Thu Oct 04 00:00:00 UTC 2012	Yes	Road Show	Prevention
CH008	8	P8009	27	Businessman/woman	Thu Oct 04 00:00:00 UTC 2012	Yes	Other	Prevention
CH008	8	P8010	22	Businessman/woman	Thu Oct 04 00:00:00 UTC 2012	Yes	Road Show	Prevention
CH008	8	P8011	20	Other	Thu Oct 04 00:00:00 UTC 2012	Yes	Road Show	Prevention
CH008	8	P8012	22	Other	Thu Oct 04 00:00:00 UTC 2012	Yes	Road Show	Prevention
CH008	8	P8013	26	Businessman/woman	Thu Oct 04 00:00:00 UTC 2012	Yes	Friends	Prevention
CH008	8	P8014	27	Food handlers	Thu Oct 04 00:00:00 UTC 2012	Yes	Road Show	Prevention
CH008	8	P8015	27	Businessman/woman	Thu Oct 04 00:00:00 UTC 2012	Yes	Other	Prevention
CH008	8	P8016	25	Carpenter	Thu Oct 04 00:00:00 UTC 2012	Yes	Friends	Prevention
CH008	8	P8017	29	Businessman/woman	Thu Oct 04 00:00:00 UTC 2012	Yes	Road Show	Poor sanitation
CH008	8	P8018	30	Teacher	Thu Oct 04 00:00:00 UTC 2012	Yes	Road Show	Has suffered before
CH008	8	P8019	45	Other	Thu Oct 04 00:00:00 UTC 2012	Yes	Road Show	Prevention
CH008	8	P8020	30	Businessman/woman	Thu Oct 04 00:00:00 UTC 2012	Yes	Road Show	Prevention
CH008	8	P8021	33	Other	Thu Oct 04 00:00:00 UTC 2012	Yes	Friends	Prevention
CH008	8	P8022	68	Businessman/woman Food handlers	Thu Oct 04 00:00:00 UTC 2012	Yes	Road Show	Prevention
CH008	8	P8023	22	Businessman/woman	Thu Oct 04 00:00:00 UTC 2012	Yes	Friends	Prevention
CH008	8	P8024	23	Other	Thu Oct 04 00:00:00 UTC 2012	Yes	Other	Prevention
CH008	8	P8025	28	Businessman/woman	Thu Oct 04 00:00:00 UTC 2012	Yes	Road Show	Prevention
CH008	8	P8026	46	Teacher	Thu Oct 04 00:00:00 UTC 2012	Yes	Road Show	Prevention
CH008	8	P8027	43	Other	Thu Oct 04 00:00:00 UTC 2012	Yes	Friends	Prevention
CH008	8	P8028	40	Businessman/woman	Thu Oct 04 00:00:00 UTC 2012	Yes	Road Show	Prevention
CH008	8	P8029	33	Businessman/woman	Thu Oct 04 00:00:00 UTC 2012	Yes	Road Show	Prevention
CH008	8	P8030	25	Businessman/woman	Thu Oct 04 00:00:00 UTC 2012	Yes	Road Show	Prevention
CH008	8	P8031	50	Businessman/woman	Thu Oct 04 00:00:00 UTC 2012	Yes	Friends Other	Prevention
CH008	8	P8032	28	Businessman/woman	Thu Oct 04 00:00:00 UTC 2012	Yes	Road Show	Protection
CH008	8	P8033	32	Businessman/woman	Thu Oct 04 00:00:00 UTC 2012	Yes	Friends	Prevention
CH008	8	P8034	37	Other	Thu Oct 04 00:00:00 UTC 2012	Yes	Road Show	Prevention
CH008	8	P8035	20	Other	Thu Oct 04 00:00:00 UTC 2012	Yes	Road Show	Prevention
CH008	8	P8036	31	Businessman/woman	Thu Oct 04 00:00:00 UTC 2012	Yes	Road Show	Prevention
CH008	8	P8037	54	Businessman/woman	Thu Oct 04 00:00:00 UTC 2012	Yes	Friends	Prevention
CH008	8	P8038	30	Other	Thu Oct 04 00:00:00 UTC 2012	Yes	Friends Other	Prevention
CH008	8	P8039	32	Businessman/woman	Thu Oct 04 00:00:00 UTC 2012	Yes	Road Show	Prevention
CH008	8	P8040	30	Businessman/woman Food handlers	Thu Oct 04 00:00:00 UTC 2012	Yes	Road Show	Prevention
CH008	8	P8041	39	Businessman/woman Food handlers	Thu Oct 04 00:00:00 UTC 2012	Yes	Road Show	Prevention
CH008	8	P8042	33	Other	Thu Oct 04 00:00:00 UTC 2012	Yes	.	For protection
CH008	8	P8043	77	Other	Thu Oct 04 00:00:00 UTC 2012	Yes	Friends	For protection
CH008	8	P8044	35	Other	Thu Oct 04 00:00:00 UTC 2012	Yes	Road Show	For prevention
CH008	8	P8045	49	Farmer	Thu Oct 04 00:00:00 UTC 2012	Yes	Friends	For prevention
CH008	8	P8046	45	Other	Thu Oct 04 00:00:00 UTC 2012	Yes	Other	For protection
CH008	8	P8047	21	Other	Thu Oct 04 00:00:00 UTC 2012	Yes	Friends	For prevention
CH008	8	P8048	60	Businessman/woman	Thu Oct 04 00:00:00 UTC 2012	Yes	Friends Other	For prevention
CH008	8	P8049	24	Food handlers	Thu Oct 04 00:00:00 UTC 2012	Yes	Friends	Protection
CH008	8	P8050	28	Businessman/woman	Thu Oct 04 00:00:00 UTC 2012	Yes	Other	Protection
CH008	8	P8051	27	Businessman/woman	Thu Oct 04 00:00:00 UTC 2012	Yes	Friends Road Show	Protection
CH008	8	P8052	24	Businessman/woman	Thu Oct 04 00:00:00 UTC 2012	Yes	Road Show	Protection
CH008	8	P8053	48	Businessman/woman	Thu Oct 04 00:00:00 UTC 2012	Yes	Road Show	Protection
CH008	8	P8054	36	Food handlers	Thu Oct 04 00:00:00 UTC 2012	Yes	Road Show	Protection
CH008	8	P8055	34	Businessman/woman	Thu Oct 04 00:00:00 UTC 2012	Yes	Road Show	Protection
CH008	8	P8056	23	Businessman/woman	Thu Oct 04 00:00:00 UTC 2012	Yes	Road Show	Protection
CH008	8	P8057	26	Other	Thu Oct 04 00:00:00 UTC 2012	Yes	.	Protection
CH008	8	P8058	23	Other	Thu Oct 04 00:00:00 UTC 2012	Yes	Road Show	Protection
CH008	8	P8059	45	Businessman/woman Food handlers	Thu Oct 04 00:00:00 UTC 2012	Yes	Road Show	Protection
CH008	8	P8060	32	Food handlers	Thu Oct 04 00:00:00 UTC 2012	Yes	Friends	Protection
CH008	8	P8061	32	Other	Thu Oct 04 00:00:00 UTC 2012	Yes	Friends	Protection
CH008	8	P8062	20	Other	Thu Oct 04 00:00:00 UTC 2012	Yes	Friends	Protection
CH008	8	P8063	23	Businessman/woman	Thu Oct 04 00:00:00 UTC 2012	Yes	Friends	Protection
CH008	8	P8064	40	Businessman/woman	Thu Oct 04 00:00:00 UTC 2012	Yes	Road Show	Protection
CH008	8	P8065	23	Businessman/woman	Thu Oct 04 00:00:00 UTC 2012	Yes	Road Show	Protection
CH008	8	P8066	22	Other	Thu Oct 04 00:00:00 UTC 2012	Yes	Friends	Protection
CH008	8	P8067	23	Other	Thu Oct 04 00:00:00 UTC 2012	Yes	Road Show	Protection.
CH008	8	P8068	23	Businessman/woman	Thu Oct 04 00:00:00 UTC 2012	Yes	Road Show	Protection
CH008	8	P8069	34	Businessman/woman	Thu Oct 04 00:00:00 UTC 2012	Yes	Friends Other	Protection
CH008	8	P8070	27	Other	Thu Oct 04 00:00:00 UTC 2012	Yes	Road Show	Protection
CH008	8	P8071	32	Businessman/woman	Thu Oct 04 00:00:00 UTC 2012	Yes	Road Show	Protection
CH008	8	P8072	27	Businessman/woman	Thu Oct 04 00:00:00 UTC 2012	Yes	Road Show	Protection.
CH008	8	P8073	26	Businessman/woman	Thu Oct 04 00:00:00 UTC 2012	Yes	Road Show	Protection
CH008	8	P8074	28	Businessman/woman	Thu Oct 04 00:00:00 UTC 2012	Yes	.	Protection
CH008	8	P8075	23	Other	Thu Oct 04 00:00:00 UTC 2012	Yes	Road Show	Protection
CH008	8	P8076	22	Businessman/woman	Thu Oct 04 00:00:00 UTC 2012	Yes	Friends Other	Protection
CH008	8	P8077	37	Businessman/woman	Thu Oct 04 00:00:00 UTC 2012	Yes	Friends	Protection
CH008	8	P8078	23	Businessman/woman	Thu Oct 04 00:00:00 UTC 2012	Yes	Road Show	Protection
CH008	8	P8079	24	Businessman/woman	Thu Oct 04 00:00:00 UTC 2012	Yes	Friends Road Show	Protection
CH008	8	P8080	36	Other	Thu Oct 04 00:00:00 UTC 2012	Yes	Friends Other	Protection
CH008	8	P8081	26	Other	Thu Oct 04 00:00:00 UTC 2012	Yes	Road Show	Protection
CH008	8	P8082	41	Other	Thu Oct 04 00:00:00 UTC 2012	Yes	Friends	Protection
CH008	8	P8083	30	Businessman/woman	Thu Oct 04 00:00:00 UTC 2012	Yes	Friends	Protection
CH008	8	P8084	30	Food handlers	Thu Oct 04 00:00:00 UTC 2012	Yes	Road Show	Prevention
CH008	8	P8085	55	Other	Thu Oct 04 00:00:00 UTC 2012	Yes	Friends Road Show	Prevention
CH008	8	P8086	35	Businessman/woman	Thu Oct 04 00:00:00 UTC 2012	Yes	Road Show	Prevention
CH008	8	P8087	30	Businessman/woman	Thu Oct 04 00:00:00 UTC 2012	Yes	Announcement Other	Prevention
CH008	8	P8088	30	Businessman/woman Food handlers	Thu Oct 04 00:00:00 UTC 2012	Yes	Road Show	Prevention
CH008	8	P8089	72	Businessman/woman Food handlers	Thu Oct 04 00:00:00 UTC 2012	Yes	Road Show	Prevention
CH008	8	P8090	25	Food handlers	Thu Oct 04 00:00:00 UTC 2012	Yes	Road Show	Prevention
CH008	8	P8091	32	Businessman/woman	Thu Oct 04 00:00:00 UTC 2012	Yes	Road Show	Prevention
CH008	8	P8092	27	Businessman/woman	Thu Oct 04 00:00:00 UTC 2012	Yes	Road Show	Prevention
CH008	8	P8093	23	Other	Thu Oct 04 00:00:00 UTC 2012	Yes	Road Show	Prevention
CH008	8	P8094	21	Other	Thu Oct 04 00:00:00 UTC 2012	Yes	Road Show Other	Prevention
CH008	8	P8095	45	Other	Thu Oct 04 00:00:00 UTC 2012	Yes	Road Show	Prevention
CH008	8	P8096	30	Businessman/woman Food handlers	Thu Oct 04 00:00:00 UTC 2012	Yes	Friends Other	Prevention
CH008	8	P8097	32	Businessman/woman	Thu Oct 04 00:00:00 UTC 2012	Yes	Road Show	Prevention
CH008	8	P8098	40	Businessman/woman Food handlers	Thu Oct 04 00:00:00 UTC 2012	Yes	Friends Other	Prevention
CH008	8	P8099	22	Businessman/woman	Thu Oct 04 00:00:00 UTC 2012	Yes	Friends	Prevention
CH008	8	P8100	25	Other	Thu Oct 04 00:00:00 UTC 2012	Yes	Friends	Prevention
CH008	8	P8101	41	Businessman/woman	Thu Oct 04 00:00:00 UTC 2012	No	Friends	Prevention
CHOO1	1	P102	60	Other	Thu Sep 13 00:00:00 UTC 2012	Yes	Friends	Cheap
CHOO1	1	P103	23	Other	Thu Sep 13 00:00:00 UTC 2012	Yes	Friends	Cheap
CHOO1	1	P104	21	Other	Thu Sep 13 00:00:00 UTC 2012	Yes	Friends	Cheap
CHOO1	1	P105	29	Other	Thu Sep 13 00:00:00 UTC 2012	Yes	Friends	Cheap
CHOO1	1	P106	37	Other	Thu Sep 13 00:00:00 UTC 2012	Yes	Friends	Cheap
CHOO1	1	P108	19	Other	Thu Sep 13 00:00:00 UTC 2012	Yes	Friends	Cheap
CHOO1	1	P110	26	Businessman/woman	Thu Sep 13 00:00:00 UTC 2012	Yes	Posters	Availability
CHOO1	1	P112	34	Businessman/woman	Thu Sep 13 00:00:00 UTC 2012	Yes	Chiefs Baraza	Cheap
CHOO1	1	P112	31	Businessman/woman	Thu Sep 13 00:00:00 UTC 2012	Yes	Friends	Availability
CHOO1	1	P113	46	Other	Thu Sep 13 00:00:00 UTC 2012	Yes	Other	Cheap
CHOO1	1	P114	26	Other	Thu Sep 13 00:00:00 UTC 2012	Yes	Other	Cheap
CHOO1	1	P115	18	Other	Thu Sep 13 00:00:00 UTC 2012	Yes	Other	Cheap
CHOO1	1	P116	28	Food handlers	Thu Sep 13 00:00:00 UTC 2012	Yes	Other	Cheap
CHOO1	1	P117	36	Businessman/woman	Thu Sep 13 00:00:00 UTC 2012	Yes	Other	Cheap
CHOO1	1	P118	57	Businessman/woman	Thu Sep 13 00:00:00 UTC 2012	Yes	Other	Availability
CHOO1	1	P120	38	Businessman/woman	Thu Sep 13 00:00:00 UTC 2012	Yes	Friends	Availability
CHOO1	1	P121	34	Other	Fri Sep 14 00:00:00 UTC 2012	Yes	Road Show	Cheap
CHOO1	1	P122	30	Other	Fri Sep 14 00:00:00 UTC 2012	Yes	Friends	Cheap
CHOO1	1	P123	30	Other	Fri Sep 14 00:00:00 UTC 2012	Yes	Road Show	Cheap
CHOO1	1	P124	29	Businessman/woman	Fri Sep 14 00:00:00 UTC 2012	Yes	Road Show	Availability
CHOO1	1	P125	35	Businessman/woman	Fri Sep 14 00:00:00 UTC 2012	Yes	Road Show	Cheap
CHOO1	1	P126	27	Businessman/woman	Fri Sep 14 00:00:00 UTC 2012	Yes	Road Show	Cheap
CHOO1	1	P127	52	Other	Fri Sep 14 00:00:00 UTC 2012	Yes	Road Show	Cheap
CHOO1	1	P128	46	Other	Fri Sep 14 00:00:00 UTC 2012	Yes	Friends	Cheap
CHOO1	1	P129	50	Other	Fri Sep 14 00:00:00 UTC 2012	Yes	Friends	Cheap
CHOO1	1	P130	35	Businessman/woman	Fri Sep 14 00:00:00 UTC 2012	Yes	Friends	Cheap
CHOO1	1	P131	63	Other	Fri Sep 14 00:00:00 UTC 2012	Yes	Friends	Cheap
CHOO1	1	P132	25	Other	Fri Sep 14 00:00:00 UTC 2012	Yes	Friends	Cheap
CHOO1	1	P133	52	Farmer	Fri Sep 14 00:00:00 UTC 2012	Yes	Road Show	Cheap
CHOO1	1	P134	58	Businessman/woman	Fri Sep 14 00:00:00 UTC 2012	Yes	Road Show	Cheap
CHOO1	1	P135	30	Businessman/woman	Fri Sep 14 00:00:00 UTC 2012	Yes	Friends	Cheap
CHOO1	1	P136	32	Teacher Farmer	Fri Sep 14 00:00:00 UTC 2012	Yes	Friends	Cheap
CHOO1	1	P137	31	Other	Fri Sep 14 00:00:00 UTC 2012	Yes	Friends	Cheap
CHOO1	1	P138	43	Other	Fri Sep 14 00:00:00 UTC 2012	Yes	Friends	Cheap
CHOO1	1	P139	23	Other	Fri Sep 14 00:00:00 UTC 2012	Yes	Friends	Cheap
CHOO1	1	P140	31	Businessman/woman	Fri Sep 14 00:00:00 UTC 2012	Yes	Friends	Cheap
CHOO1	1	P141	25	Other	Fri Sep 14 00:00:00 UTC 2012	Yes	Friends	Cheap
CHOO1	1	P142	24	Businessman/woman	Fri Sep 14 00:00:00 UTC 2012	Yes	Friends	Cheap
CHOO1	1	P143	27	Businessman/woman	Fri Sep 14 00:00:00 UTC 2012	Yes	Friends	Cheap
CHOO1	1	P144	44	Teacher	Fri Sep 14 00:00:00 UTC 2012	Yes	Friends	Available
CHOO1	1	P145	35	Other	Fri Sep 14 00:00:00 UTC 2012	Yes	Friends	Cheap
CHOO1	1	P146	29	Teacher	Fri Sep 14 00:00:00 UTC 2012	Yes	Friends	Cheap
CHOO1	1	P147	59	Other	Fri Sep 14 00:00:00 UTC 2012	Yes	Friends	Cheap
CHOO1	1	P148	43	Teacher	Fri Sep 14 00:00:00 UTC 2012	Yes	Friends	Cheap
CHOO1	1	P149	55	Other	Fri Sep 14 00:00:00 UTC 2012	Yes	Friends	Cheap
CHOO1	1	P150	35	Other	Fri Sep 14 00:00:00 UTC 2012	Yes	Friends	Cheap
CHOO1	1	P152	24	Other	Sat Sep 15 00:00:00 UTC 2012	Yes	Friends	Cheap
CHOO1	1	P153	43	Other	Sat Sep 15 00:00:00 UTC 2012	Yes	Friends	Cheap
CHOO1	1	P154	35	Businessman/woman	Sat Sep 15 00:00:00 UTC 2012	Yes	Posters	Availability
CHOO1	1	P155	18	Other	Sat Sep 15 00:00:00 UTC 2012	Yes	Friends	Cheap
CHOO1	1	P156	19	Other	Sat Sep 15 00:00:00 UTC 2012	Yes	Friends	Available
CHOO1	1	P157	53	Businessman/woman	Sat Sep 15 00:00:00 UTC 2012	Yes	Posters	Cheap
CHOO1	1	P158	26	Other	Sat Sep 15 00:00:00 UTC 2012	Yes	Posters	Cheap
CHOO1	1	P160	29	Businessman/woman	Sat Sep 15 00:00:00 UTC 2012	Yes	Posters	Cheap
CHOO1	1	P161	59	Businessman/woman	Sat Sep 15 00:00:00 UTC 2012	Yes	Road Show	Cheap
CHOO1	1	P164	50	Teacher	Sat Sep 15 00:00:00 UTC 2012	Yes	Friends	Cheap
CHOO1	1	P165	30	Farmer	Sat Sep 15 00:00:00 UTC 2012	Yes	Friends	Cheap
CHOO1	1	P166	41	Other	Sat Sep 15 00:00:00 UTC 2012	Yes	Friends	Cheap
CHOO1	1	P167	58	Teacher	Sat Sep 15 00:00:00 UTC 2012	Yes	Friends	Cheap
CHOO1	1	P168	40	Businessman/woman	Sat Sep 15 00:00:00 UTC 2012	Yes	Friends Posters	Cheap
CHOO1	1	P169	43	Other	Sat Sep 15 00:00:00 UTC 2012	Yes	Friends	Cheap
CHOO1	1	P170	19	Other	Sat Sep 15 00:00:00 UTC 2012	Yes	Other	Cheap
CHOO6	6	P601	24	Other	Thu Sep 27 00:00:00 UTC 2012	Yes	Posters	Cheap
CHOO6	6	P601	24	Other	Thu Sep 27 00:00:00 UTC 2012	Yes	Other	Cheap
CHOO6	6	P602	61	Teacher	Thu Sep 27 00:00:00 UTC 2012	Yes	Friends	Cheap
CHOO6	6	P602	61	Teacher	Thu Sep 27 00:00:00 UTC 2012	Yes	Friends	Cheap
CHOO6	6	P603	28	Teacher	Thu Sep 27 00:00:00 UTC 2012	Yes	Friends	Cheap
CHOO6	6	P603	28	Teacher	Thu Sep 27 00:00:00 UTC 2012	Yes	Friends	Cheap
CHOO6	6	P604	36	Businessman/woman	Thu Sep 27 00:00:00 UTC 2012	Yes	Friends	Cheap
CHOO6	6	P604	36	Businessman/woman	Thu Sep 27 00:00:00 UTC 2012	Yes	Friends	Cheap
CHOO6	6	P605	58	Teacher	Thu Sep 27 00:00:00 UTC 2012	Yes	Friends	Cheap
CHOO6	6	P605	58	Teacher	Thu Sep 27 00:00:00 UTC 2012	Yes	Friends	Cheap
CHOO6	6	P606	28	Other	Thu Sep 27 00:00:00 UTC 2012	Yes	Other	Cheap
CHOO6	6	P606	28	Other	Thu Sep 27 00:00:00 UTC 2012	Yes	Other	Cheap
CHOO6	6	P607	60	Farmer	Thu Sep 27 00:00:00 UTC 2012	Yes	Friends	Cheap
CHOO6	6	P607	60	Farmer	Thu Sep 27 00:00:00 UTC 2012	Yes	Posters	Cheap
CHOO6	6	P608	60	Farmer	Thu Sep 27 00:00:00 UTC 2012	Yes	Friends	Cheap
CHOO6	6	P609	44	Other	Thu Sep 27 00:00:00 UTC 2012	Yes	Other	Cheap
CHOO6	6	P610	47	Other	Thu Sep 27 00:00:00 UTC 2012	Yes	Other	Cheap
CHOO6	6	P611	40	Businessman/woman	Thu Sep 27 00:00:00 UTC 2012	Yes	Friends	Cheap
CHOO6	6	P612	18	Other	Thu Sep 27 00:00:00 UTC 2012	Yes	Friends	Cheap
CHOO6	6	P613	50	Businessman/woman	Fri Sep 28 00:00:00 UTC 2012	Yes	Friends	Cheap
CHOO6	6	P613	50	Businessman/woman	Fri Sep 28 00:00:00 UTC 2012	Yes	Friends	Cheap
CHOO6	6	P614	26	Food handlers	Fri Sep 28 00:00:00 UTC 2012	Yes	Other	Cheap
CHOO6	6	P615	42	Businessman/woman	Fri Sep 28 00:00:00 UTC 2012	Yes	Posters	Cheap
CHOO6	6	P616	43	Businessman/woman	Fri Sep 28 00:00:00 UTC 2012	Yes	Friends	Cheap
CHOO6	6	P617	42	Carpenter	Fri Sep 28 00:00:00 UTC 2012	Yes	Friends	Cheap
CHOO6	6	P618	30	Businessman/woman	Fri Sep 28 00:00:00 UTC 2012	Yes	Friends	Cheap
CHOO6	6	P619	34	Businessman/woman	Fri Sep 28 00:00:00 UTC 2012	Yes	Friends	Cheap
CHOO6	6	P620	40	Other	Fri Sep 28 00:00:00 UTC 2012	Yes	Friends	Cheap
CHOO6	6	P621	30	Other	Fri Sep 28 00:00:00 UTC 2012	Yes	Friends	Cheap
CHOO6	6	P622	30	Other	Fri Sep 28 00:00:00 UTC 2012	Yes	Posters	Cheap
CHOO6	6	P623	39	Businessman/woman	Fri Sep 28 00:00:00 UTC 2012	Yes	Posters	Cheap
CHOO6	6	P624	60	Farmer	Fri Sep 28 00:00:00 UTC 2012	Yes	Friends	Cheap
CHOO6	6	P625	28	Farmer	Fri Sep 28 00:00:00 UTC 2012	Yes	Friends	Cheap
CHOO6	6	P626	35	Businessman/woman	Fri Sep 28 00:00:00 UTC 2012	Yes	Friends	Cheap
CHOO6	6	P627	26	Teacher	Fri Sep 28 00:00:00 UTC 2012	Yes	Friends	Cheap
CHOO6	6	P628	28	Other	Fri Sep 28 00:00:00 UTC 2012	Yes	Friends	Cheap
CHOO6	6	P629	60	Other	Fri Sep 28 00:00:00 UTC 2012	Yes	Friends	Cheap
CHOO6	6	P630	19	Other	Fri Sep 28 00:00:00 UTC 2012	Yes	Friends	Cheap
CHOO6	6	P631	18	Other	Fri Sep 28 00:00:00 UTC 2012	Yes	Friends	Cheap
CHOO6	6	P632	60	Farmer	Fri Sep 28 00:00:00 UTC 2012	Yes	Friends	Cheap
CHOO6	6	P633	60	Farmer	Sat Sep 29 00:00:00 UTC 2012	Yes	Friends	Cheap
CHOO6	6	P634	26	Businessman/woman	Sat Sep 29 00:00:00 UTC 2012	Yes	Friends	Cheap
CHOO6	6	P635	18	Other	Sat Sep 29 00:00:00 UTC 2012	Yes	Friends	Cheap
CHOO6	6	P636	40	Businessman/woman	Sat Sep 29 00:00:00 UTC 2012	Yes	Friends	Cheap
CHOO6	6	P637	60	Businessman/woman	Sat Sep 29 00:00:00 UTC 2012	Yes	Friends	Cheap
CHOO6	6	P638	60	Businessman/woman	Sat Sep 29 00:00:00 UTC 2012	Yes	Friends	Cheap
CHOO6	6	P639	33	Other	Sat Sep 29 00:00:00 UTC 2012	Yes	Friends	Cheap
CHOO6	6	P640	15	Farmer	Sat Sep 29 00:00:00 UTC 2012	Yes	Friends	Cheap
CHOO6	6	P641	27	Businessman/woman	Sat Sep 29 00:00:00 UTC 2012	Yes	Posters	Cheap
CHOO6	6	P642	41	Businessman/woman	Sat Sep 29 00:00:00 UTC 2012	Yes	Friends	Cheap
CHOO6	6	P643	32	Businessman/woman	Sat Sep 29 00:00:00 UTC 2012	Yes	Friends	Cheap
CHOO6	6	P644	22	Businessman/woman	Sat Sep 29 00:00:00 UTC 2012	Yes	Friends	Cheap
CHOO6	6	P645	42	Teacher	Sat Sep 29 00:00:00 UTC 2012	Yes	Friends	Cheap
CHOO9	9	P1000	30	Food handlers	Thu Oct 04 00:00:00 UTC 2012	Yes	Friends	Cheap
CHOO9	9	P1001	19	Food handlers	Thu Oct 04 00:00:00 UTC 2012	Yes	Friends Posters	Cheap
CHOO9	9	P1002	37	Food handlers	Thu Oct 04 00:00:00 UTC 2012	Yes	Internet Friends	Cheap
CHOO9	9	P1003	47	Food handlers	Thu Oct 04 00:00:00 UTC 2012	Yes	Friends	Cheap
CHOO9	9	P1004	47	Food handlers	Thu Oct 04 00:00:00 UTC 2012	Yes	Friends	Cheap
CHOO9	9	P1005	27	Food handlers	Thu Oct 04 00:00:00 UTC 2012	Yes	Friends	Cheap
CHOO9	9	P1006	30	Businessman/woman	Thu Oct 04 00:00:00 UTC 2012	Yes	Other	Cheap
CHOO9	9	P901	38	Businessman/woman	Thu Oct 04 00:00:00 UTC 2012	Yes	Other	Cheap
CHOO9	9	P902	22	Other	Thu Oct 04 00:00:00 UTC 2012	Yes	Other	Cheap
CHOO9	9	P903	22	Other	Thu Oct 04 00:00:00 UTC 2012	Yes	Other	Cheap
CHOO9	9	P904	29	Businessman/woman	Thu Oct 04 00:00:00 UTC 2012	Yes	Other	Cheap
CHOO9	9	P905	42	Businessman/woman	Thu Oct 04 00:00:00 UTC 2012	Yes	Friends	Cheap
CHOO9	9	P906	30	Food handlers	Thu Oct 04 00:00:00 UTC 2012	Yes	Friends	Cheap
CHOO9	9	P907	35	Businessman/woman	Thu Oct 04 00:00:00 UTC 2012	Yes	Other	Cheap
CHOO9	9	P908	26	Businessman/woman	Thu Oct 04 00:00:00 UTC 2012	Yes	Friends	Cheap
CHOO9	9	P909	23	Other	Thu Oct 04 00:00:00 UTC 2012	Yes	Other	Cheap
CHOO9	9	P910	52	Businessman/woman	Thu Oct 04 00:00:00 UTC 2012	Yes	Other	Cheap
CHOO9	9	P911	26	Other	Thu Oct 04 00:00:00 UTC 2012	Yes	Friends	Cheap
CHOO9	9	P912	41	Teacher	Thu Oct 04 00:00:00 UTC 2012	Yes	Other	Cheap
CHOO9	9	P913	38	Other	Thu Oct 04 00:00:00 UTC 2012	Yes	Other	Cheap
CHOO9	9	P914	40	Businessman/woman	Thu Oct 04 00:00:00 UTC 2012	Yes	Other	Cheap
CHOO9	9	P915	47	Businessman/woman	Thu Oct 04 00:00:00 UTC 2012	Yes	Friends	Cheap
CHOO9	9	P916	37	Food handlers	Thu Oct 04 00:00:00 UTC 2012	Yes	Friends	Cheap
CHOO9	9	P917	29	Businessman/woman	Thu Oct 04 00:00:00 UTC 2012	Yes	Friends	Cheap
CHOO9	9	P918	35	Other	Thu Oct 04 00:00:00 UTC 2012	Yes	Friends	Cheap
CHOO9	9	P919	20	Businessman/woman	Thu Oct 04 00:00:00 UTC 2012	Yes	Other	Cheap
CHOO9	9	P920	35	Businessman/woman	Thu Oct 04 00:00:00 UTC 2012	Yes	Other	Cheap
CHOO9	9	P921	21	Other	Thu Oct 04 00:00:00 UTC 2012	Yes	Other	Cheap
CHOO9	9	P922	26	Other	Thu Oct 04 00:00:00 UTC 2012	Yes	Other	Cheap
CHOO9	9	P923	22	Other	Thu Oct 04 00:00:00 UTC 2012	Yes	Other	Cheap
CHOO9	9	P924	32	Other	Thu Oct 04 00:00:00 UTC 2012	Yes	Friends	Cheap
CHOO9	9	P925	26	Businessman/woman	Thu Oct 04 00:00:00 UTC 2012	Yes	Friends	Cheap
CHOO9	9	P926	27	Other	Thu Oct 04 00:00:00 UTC 2012	Yes	Friends	Cheap
CHOO9	9	P927	49	Businessman/woman	Thu Oct 04 00:00:00 UTC 2012	Yes	Friends	Cheap
CHOO9	9	P928	27	Businessman/woman	Thu Oct 04 00:00:00 UTC 2012	Yes	Friends	Cheap
CHOO9	9	P929	44	Businessman/woman	Thu Oct 04 00:00:00 UTC 2012	Yes	Friends	Cheap
CHOO9	9	P930	29	Businessman/woman	Thu Oct 04 00:00:00 UTC 2012	Yes	Other	Cheap
CHOO9	9	P931	27	Businessman/woman	Thu Oct 04 00:00:00 UTC 2012	Yes	Friends	Cheap
CHOO9	9	P932	26	Businessman/woman	Thu Oct 04 00:00:00 UTC 2012	Yes	Friends	Cheap
CHOO9	9	P933	20	Food handlers	Thu Oct 04 00:00:00 UTC 2012	Yes	Other	Cheap
CHOO9	9	P934	46	Businessman/woman	Thu Oct 04 00:00:00 UTC 2012	Yes	Friends	Cheap
CHOO9	9	P935	55	Businessman/woman	Thu Oct 04 00:00:00 UTC 2012	Yes	Other	Cheap
CHOO9	9	P936	35	Businessman/woman	Thu Oct 04 00:00:00 UTC 2012	Yes	Friends	Cheap
CHOO9	9	P937	40	Businessman/woman	Thu Oct 04 00:00:00 UTC 2012	Yes	Friends	Cheap
CHOO9	9	P938	29	Businessman/woman	Thu Oct 04 00:00:00 UTC 2012	Yes	Other	Cheap
CHOO9	9	P939	32	Businessman/woman	Thu Oct 04 00:00:00 UTC 2012	Yes	Other	Cheap
CHOO9	9	P940	20	Businessman/woman	Thu Oct 04 00:00:00 UTC 2012	Yes	Friends	Cheap
CHOO9	9	P941	48	Businessman/woman	Thu Oct 04 00:00:00 UTC 2012	Yes	Friends	Cheaper
CHOO9	9	P942	22	Other	Thu Oct 04 00:00:00 UTC 2012	Yes	Other	Cheap
CHOO9	9	P943	23	Other	Thu Oct 04 00:00:00 UTC 2012	Yes	Other	Cheap
CHOO9	9	P944	40	Businessman/woman	Thu Oct 04 00:00:00 UTC 2012	Yes	Other	Cheap
CHOO9	9	P945	45	Businessman/woman	Thu Oct 04 00:00:00 UTC 2012	Yes	Other	Cheap
CHOO9	9	P946	26	Businessman/woman	Thu Oct 04 00:00:00 UTC 2012	Yes	Friends	Cheap
CHOO9	9	P947	42	Businessman/woman	Thu Oct 04 00:00:00 UTC 2012	Yes	Friends	Cheap
CHOO9	9	P948	19	Other	Thu Oct 04 00:00:00 UTC 2012	Yes	Other	Cheap
CHOO9	9	P949	41	Businessman/woman	Thu Oct 04 00:00:00 UTC 2012	Yes	Other	Cheap
CHOO9	9	P950	35	Businessman/woman	Thu Oct 04 00:00:00 UTC 2012	Yes	Friends	Cheap
CHOO9	9	P951	20	Businessman/woman	Thu Oct 04 00:00:00 UTC 2012	Yes	Other	Cheap
CHOO9	9	P952	40	Businessman/woman	Thu Oct 04 00:00:00 UTC 2012	Yes	Other	Cheap
CHOO9	9	P953	52	Other	Thu Oct 04 00:00:00 UTC 2012	Yes	Other	Cheap
CHOO9	9	P954	33	Businessman/woman	Thu Oct 04 00:00:00 UTC 2012	Yes	Other	Cheap
CHOO9	9	P955	29	Businessman/woman	Thu Oct 04 00:00:00 UTC 2012	Yes	Other	Cheap
CHOO9	9	P956	23	Other	Thu Oct 04 00:00:00 UTC 2012	Yes	Other	Cheap
CHOO9	9	P957	25	Other	Thu Oct 04 00:00:00 UTC 2012	Yes	Other	Cheap
CHOO9	9	P958	34	Other	Thu Oct 04 00:00:00 UTC 2012	Yes	Other	Cheap
CHOO9	9	P959	26	Other	Thu Oct 04 00:00:00 UTC 2012	Yes	Other	Cheap
CHOO9	9	P960	30	Food handlers	Thu Oct 04 00:00:00 UTC 2012	Yes	Friends	Cheap
CHOO9	9	P961	39	Businessman/woman	Thu Oct 04 00:00:00 UTC 2012	Yes	Other	Cheap
CHOO9	9	P961	32	Businessman/woman	Thu Oct 04 00:00:00 UTC 2012	Yes	Friends	Cheap
CHOO9	9	P962	50	Businessman/woman	Thu Oct 04 00:00:00 UTC 2012	Yes	Friends	Cheap
CHOO9	9	P963	39	Businessman/woman	Thu Oct 04 00:00:00 UTC 2012	Yes	Other	Cheap
CHOO9	9	P964	24	Businessman/woman	Thu Oct 04 00:00:00 UTC 2012	Yes	Other	Cheap
CHOO9	9	P965	34	Other	Thu Oct 04 00:00:00 UTC 2012	Yes	Friends	Cheap
CHOO9	9	P966	24	Businessman/woman	Thu Oct 04 00:00:00 UTC 2012	Yes	Friends	Cheap
CHOO9	9	P968	40	Food handlers	Thu Oct 04 00:00:00 UTC 2012	Yes	Friends	Cheap
CHOO9	9	P969	34	Other	Thu Oct 04 00:00:00 UTC 2012	Yes	Other	Cheap
CHOO9	9	P970	26	Teacher	Thu Oct 04 00:00:00 UTC 2012	Yes	Other	Cheap
CHOO9	9	P971	46	Teacher	Thu Oct 04 00:00:00 UTC 2012	Yes	Friends	Cheap
CHOO9	9	P972	30	Other	Thu Oct 04 00:00:00 UTC 2012	Yes	Other	Cheap
CHOO9	9	P973	30	Food handlers	Thu Oct 04 00:00:00 UTC 2012	Yes	Friends	Cheap
CHOO9	9	P974	22	Other	Thu Oct 04 00:00:00 UTC 2012	Yes	Other	Cheap
CHOO9	9	P975	28	Businessman/woman	Thu Oct 04 00:00:00 UTC 2012	Yes	Friends	Cheap
CHOO9	9	P976	23	Businessman/woman	Thu Oct 04 00:00:00 UTC 2012	Yes	Other	Cheap
CHOO9	9	P977	40	Businessman/woman	Thu Oct 04 00:00:00 UTC 2012	Yes	Friends	Cheap
CHOO9	9	P978	40	Businessman/woman	Thu Oct 04 00:00:00 UTC 2012	Yes	Friends	Cheap
CHOO9	9	P979	22	Businessman/woman	Thu Oct 04 00:00:00 UTC 2012	Yes	Friends	Cheap
CHOO9	9	P980	27	Businessman/woman	Thu Oct 04 00:00:00 UTC 2012	Yes	Friends	Cheap
CHOO9	9	P981	23	Other	Thu Oct 04 00:00:00 UTC 2012	Yes	Other	Cheap
CHOO9	9	P982	21	Other	Thu Oct 04 00:00:00 UTC 2012	Yes	Other	Cheap
CHOO9	9	P983	32	Businessman/woman	Thu Oct 04 00:00:00 UTC 2012	Yes	Other	Cheap
CHOO9	9	P984	32	Businessman/woman	Thu Oct 04 00:00:00 UTC 2012	Yes	Posters	Cheap
CHOO9	9	P985	25	Food handlers	Thu Oct 04 00:00:00 UTC 2012	Yes	Friends	Cheap
CHOO9	9	P987	50	Food handlers	Thu Oct 04 00:00:00 UTC 2012	Yes	Friends	Cheap
CHOO9	9	P987	21	Food handlers	Thu Oct 04 00:00:00 UTC 2012	Yes	Friends	Cheap
CHOO9	9	P989	47	Businessman/woman	Thu Oct 04 00:00:00 UTC 2012	Yes	Friends	Cheap
CHOO9	9	P990	24	Businessman/woman	Thu Oct 04 00:00:00 UTC 2012	Yes	Friends	Cheap
CHOO9	9	P991	20	Other	Thu Oct 04 00:00:00 UTC 2012	Yes	Other	Cheap
CHOO9	9	P992	27	Businessman/woman	Thu Oct 04 00:00:00 UTC 2012	Yes	Friends	Cheap
CHOO9	9	P993	25	Businessman/woman	Thu Oct 04 00:00:00 UTC 2012	Yes	Friends	Cheap
CHOO9	9	P994	30	Other	Thu Oct 04 00:00:00 UTC 2012	Yes	Other	Cheap
CHOO9	9	P995	21	Other	Thu Oct 04 00:00:00 UTC 2012	Yes	Friends	Cheap
CHOO9	9	P996	27	Other	Thu Oct 04 00:00:00 UTC 2012	Yes	Other	Cheap
CHOO9	9	P997	46	Other	Thu Oct 04 00:00:00 UTC 2012	Yes	Other	Cheap
CHOO9	9	P998	50	Food handlers	Thu Oct 04 00:00:00 UTC 2012	Yes	Friends	Cheap
CHOO9	9	P999	43	Food handlers	Thu Oct 04 00:00:00 UTC 2012	Yes	Friends	Cheap
